# Supplementary material for: History of tuberculosis disease is associated with genetic regulatory variation in Peruvians
Source: PLoS Genet. 2024 Jun 13;20(6):e1011313. doi: 10.1371/journal.pgen.1011313 (PMC11208071; doi:10.1371/journal.pgen.1011313)
Supplement: S1 Table — (XLSX) [file pgen.1011313.s002.xlsx]

## Sheet: Supplementary Table 1
	S1 Table: Antibody cocktails used for analysis of monocyte-derived DCs and macrophages
	A) Monocyte-derived dendritic cells
		Fluorochrome	Antigen	Clone	Catalogue no.	Supplier
		AlexaFluor350	Viability		L34962	ThermoFisher
		BV605	HLA-DR	L243	307640	BioLegend
		AlexaFluor488	CD1a	HI149	300114	BioLegend
		PE	CD1b	SN13 (K5-1B8)	329108	BioLegend
		PerCPCy5.5	CD1c	L161	331512	eBioSciences
		AlexaFluor700	CD14	M5E2	557923	BD Biosciences
		BV510	CD1d	51.1	350314	BioLegend
	B) Monocyte-derived macrophages
		Fluorochrome	Antigen	Clone	Catalogue no.	Supplier
		AlexaFluor350	Viability		L34962	ThermoFisher
		PE	ATP1B3	LNH-94	341704	BioLegend
		BV510	CD16	3G8	302048	BioLegend
		BV605	CD64	10.1	305034	BioLegend
		AlexaFluor700	CD14	M5E2	557923	BD Biosciences
		PE-Cy7	CD11b (Mac-1)	ICRF44	557743	BD Biosciences
