# Supplementary material for: History of tuberculosis disease is associated with genetic regulatory variation in Peruvians
Source: PLoS Genet. 2024 Jun 13;20(6):e1011313. doi: 10.1371/journal.pgen.1011313 (PMC11208071; doi:10.1371/journal.pgen.1011313)
Supplement: S2 Table — (XLSX) [file pgen.1011313.s003.xlsx]

## Sheet: Supplementary Table 2
	S2 Table: Metadata of RNA-seq samples, include participant characteristics and RNA-seq quality check metrics
	BroadID	blood_id	Sample ID	CellType	TB_STATUS	plate	Sex	Age at initial recruitment	Age at time of blood collection	indexBarcode1.x	indexBarcode2.x	totalReads	pctOfMultiplexedReads	pfReads	pfReadsAligned	readsAlignedInPairs	r1MeanQual	r2MeanQual	meanInsertSize	medianInsertSize	standardDeviation	meanGcContent	percentDuplication	fragmentLengthMean	chimericPairs	readLength	estimatedLibrarySize	fragmentLengthStdDev	expressionProfilingEfficiency	unpairedReads	baseMismatchRate	transcriptsDetected	totalPurityFilteredReadsSequenced	meanPerBaseCov	meanCV	mapped	mappedPairs	alternativeAlignments	uniqueRateofMapped	mappingRate	mappedUnique	end1MappingRate	end2MappingRate	mappedUniqueRateofTotal	duplicationRateOfMapped	cumulGapLength	gapPct	numGaps	intronicRate
	X000008561269_A01	M0010508-1	LA1C-0029-5	MP	Control	plate1	M	65	71	AAGTAGAG	ATCGACTG	8406144	None	8406144	6907790	6907790	34.01	33.43	388.022	334	353.9	52	0.642202	116	540736	25	4986918	225	0.431506	0	0.00327625	84199	8406144	0.832143	1.38809	6907790	3453134	10343354	0.721525	0.821755	4984144	0.821755	0.821755	0.592917	0.278475	884835	0.54323	15205	0.284423
	X000008561269_A02	M0021711-8	LA1I-0175-3	DC	Case	plate1	M	26	32	ACACGATC	CGGTTCTT	7699256	None	7699256	5996896	5996896	34.03	33.35	316.661	316	164.485	46	0.356956	120	158784	25	8519187	217	0.240255	0	0.00278009	77301	7699256	0.688104	1.451	5996896	2991145	2768080	0.842968	0.778893	5055194	0.778893	0.778893	0.656582	0.157032	1015205	0.591169	15965	0.572995
	X000008561269_A03	M0018455-7	LA1I-0019-7	DC	Case	plate1	M	16	21	TGTTCCGA	AACCTCTT	16829796	None	16829796	14031342	14031342	34.02	33.32	515.562	392	536.533	51	0.724028	120	1487093	25	6771624	225	0.486092	0	0.00358559	101334	16829796	1.7291	1.11801	14031342	7014540	27199418	0.622701	0.83372	8737328	0.83372	0.83372	0.519158	0.377299	542104	0.354561	12171	0.177139
	X000008561269_A05	M0017541-5	LA1I-0126-4	MP	Case	plate1	M	24	30	CGTTACCA	CTGCTCCT	9778386	None	9778386	7759762	7759762	34.02	33.38	343.874	333	231.656	49	0.530514	120	390646	25	7451845	209	0.34394	0	0.00307789	88107	9778386	0.836223	1.33759	7759762	3878626	7635270	0.779533	0.793563	6048990	0.793563	0.793563	0.618608	0.220467	889467	0.52439	16824	0.387579
	X000008561269_A06	M0022181-3	LA1I-0011-7	DC	Case	plate1	F	22	27	CAGAGAGG	TAGATCGC	10631648	None	10631648	8384066	8384066	34.03	33.49	318.647	317	181.234	49	0.512253	117	403038	25	8998001	196	0.28011	0	0.00303654	93393	10631648	0.785138	1.33321	8384066	4190992	7954616	0.799383	0.788595	6702080	0.788595	0.788595	0.63039	0.200617	811702	0.528647	15990	0.499225
	X000008561269_A07	M0011710-2	LA1C-0106-1	MP	Control	plate1	M	39	45	AACGCATT	CCTGTCAT	17141296	None	17141296	13894362	13894362	34.02	33.44	390.672	352	325.836	51	0.59818	124	880212	25	10227150	230	0.408821	0	0.00312097	104390	17141296	1.60131	1.14931	13894362	6945490	16881224	0.725792	0.810578	10084424	0.810578	0.810578	0.588312	0.274207	620128	0.372991	14106	0.332016
	X000008561269_A08	M0010687-3	LA1C-0097-5	MP	Control	plate1	F	44	50	ACAGGTAT	CACTTCAT	12355100	None	12355100	9688284	9688284	34.09	33.45	315.898	314	174.615	47	0.335423	120	234546	25	13545583	201	0.254365	0	0.00278617	96091	12355100	0.963475	1.26377	9688284	4838191	3952170	0.840729	0.784153	8145222	0.784153	0.784153	0.65926	0.159271	792086	0.485139	16339	0.582027
	X000008561269_A09	M0012604-6	LA1I-0047-5	MP	Case	plate1	M	17	23	AGGTAAGG	AATACCAT	11278412	None	11278412	9248554	9248554	34.03	33.26	462.78	377	454.156	51	0.627238	121	581944	25	6073012	215	0.483957	0	0.00332205	92336	11278412	1.10843	1.26124	9248554	4623211	12321262	0.699996	0.820023	6473950	0.820023	0.820023	0.574013	0.300004	697671	0.453927	14809	0.240794
	X000008561269_A10	M0008363-5	LA1C-0076-4	MP	Control	plate1	M	48	54	AACAATGG	ATGAATTA	12567450	None	12567450	10394586	10394586	34.04	33.33	468.944	377	472.575	51	0.648963	120	690648	25	6277242	220	0.49114	0	0.0033656	95346	12567450	1.23992	1.22297	10394586	5196303	14787108	0.680058	0.827104	7068920	0.827104	0.827104	0.562478	0.319942	682997	0.434378	14416	0.227921
	X000008561269_A12	M0012464-5	LA1I-0069-9	MP	Case	plate1	M	33	39	AGGTCGCA	ATCCTTAA	13112946	None	13112946	10922416	10922416	33.99	33.26	577.114	412	622.589	51	0.664972	122	755132	25	5840896	221	0.543976	0	0.00341827	94727	13112946	1.32204	1.20554	10922416	5460102	15990742	0.649642	0.832949	7095662	0.832949	0.832949	0.541119	0.350358	663989	0.422422	13791	0.161267
	X000008561269_B01	M0012984-2	LA1I-0083-0	DC	Case	plate1	M	38	44	GGTCCAGA	GCTAGCAG	10031434	None	10031434	7911444	7911444	34.02	33.26	319.859	318	182.649	47	0.441627	120	286826	25	9400707	213	0.288766	0	0.00293545	86292	10031434	0.930297	1.29788	7911444	3950703	5380764	0.816255	0.788665	6457758	0.788665	0.788665	0.643752	0.183745	817851	0.506637	15354	0.496859
	X000008561269_B02	M0021395-0	LA1I-0009-9	MP	Case	plate1	M	20	25	CATGCTTA	TAGCATTG	18212332	None	18212332	15353176	15353176	33.99	33.5	590.504	419	645.928	52	0.698512	120	1116128	25	7317039	215	0.545993	0	0.00346526	99820	18212332	1.95233	1.10463	15353176	7675371	25187136	0.619328	0.84301	9508648	0.84301	0.84301	0.522099	0.380672	574872	0.348546	11876	0.15884
	X000008561269_B04	M0024566-3	LA1I-0124-3	DC	Case	plate1	M	19	24	TCTGGCGA	TCATTCGA	10845478	None	10845478	8639412	8639412	34.09	33.46	315.161	311	192.595	49	0.486127	116	365614	25	9512576	202	0.309176	0	0.00296094	98491	10845478	0.942932	1.28555	8639412	4314473	7116310	0.803744	0.796591	6943872	0.796591	0.796591	0.640255	0.196256	822269	0.494098	16498	0.477849
	X000008561269_B05	M0009885-6	LA1C-0015-3	MP	Control	plate1	F	77	83	AGGTTATC	TTAGCCAG	16751618	None	16751618	14031932	14031932	34	33.4	537.223	404	560.649	51	0.667172	122	938872	25	7331049	219	0.527765	0	0.00337163	101582	16751618	1.71565	1.11982	14031932	7015020	20291354	0.643627	0.837646	9031334	0.837646	0.837646	0.539132	0.356373	580640	0.363091	12633	0.193327
	X000008561269_B07	M0014546-7	LA1I-0044-8	MP	Case	plate1	M	17	23	CCAACATT	GACGGTTA	15122232	None	15122232	12462700	12462700	34	33.32	405.848	352	367.603	52	0.641776	117	836304	25	8107223	216	0.457363	0	0.00307496	104116	15122232	1.61125	1.13442	12462700	6229904	17454278	0.697807	0.824131	8696556	0.824131	0.824131	0.575084	0.302193	656922	0.381585	14299	0.266655
	X000008561269_B08	M0011248-3	LA1C-0088-8	MP	Control	plate1	M	22	28	CAACTCTC	CAAGCTTA	12396706	None	12396706	9973698	9973698	34.05	33.44	372.15	344	294.614	50	0.591737	119	558084	25	7226682	208	0.402884	0	0.00314589	96875	12396706	1.06312	1.23884	9973698	4982697	11687374	0.722334	0.804544	7204342	0.804544	0.804544	0.58115	0.277666	759500	0.464282	15924	0.339865
	X000008561269_B10	M0008905-3	LA1C-0075-5	MP	Control	plate1	M	23	29	CTAACTCG	TACTCCAG	17718692	None	17718692	15049020	15049020	34	33.41	869.931	521	1006.6	53	0.741493	123	1317632	25	6058786	229	0.566389	0	0.00372679	99680	17718692	1.85882	1.12453	15049020	7523683	29426552	0.572639	0.84933	8617654	0.84933	0.84933	0.486359	0.427361	590964	0.357916	12109	0.104492
	X000008561269_B11	M0014277-9	LA1I-0062-1	MP	Case	plate1	F	61	67	CTGCGGAT	GCTTCCTA	13136146	None	13136146	10751862	10751862	33.98	33.24	488.544	375	503.013	51	0.646214	121	853078	25	6850090	231	0.487498	0	0.00334694	96964	13136146	1.33907	1.19549	10751862	5374853	15638408	0.692902	0.818494	7449990	0.818494	0.818494	0.567137	0.307098	662596	0.417406	13990	0.201925
	X000008561269_B12	M0025011-9	LA1C-0071-1	MP	Control	plate1	F	22	27	CTACCAGG	TTCTTGGC	8804760	None	8804760	7421838	7421838	33.96	33.55	577.795	406	626.426	52	0.69188	118	547508	25	4138100	212	0.550159	0	0.00349442	87122	8804760	0.937363	1.31319	7421838	3710342	12813168	0.660276	0.842935	4900458	0.842935	0.842935	0.556569	0.339724	768517	0.500259	15021	0.142395
	X000008561269_C01	M0016539-0	LA1C-0023-2	MP	Control	plate1	M	44	49	GCACATCT	TACTCTCC	17120556	None	17120556	14441082	14441082	33.97	33.61	545.787	399	588.195	52	0.687043	119	1041660	25	7292459	215	0.529078	0	0.00347554	99489	17120556	1.76314	1.11675	14441082	7218353	22929366	0.634734	0.843494	9166250	0.843494	0.843494	0.535394	0.365266	549758	0.354569	11933	0.181136
	X000008561269_C02	M0009421-0	LA1I-0137-8	MP	Case	plate1	F	26	32	GTATAACA	AATTCAAC	7920148	None	7920148	6303972	6303972	34.02	33.49	338.726	323	241.139	49	0.547852	116	325160	25	5714716	206	0.351845	0	0.00302771	79812	7920148	0.745416	1.43147	6303972	3142666	6457810	0.768639	0.795941	4845476	0.795941	0.795941	0.611791	0.231361	995642	0.574493	16028	0.399486
	X000008561269_C03	M0009274-3	LA1I-0092-1	MP	Case	plate1	M	17	23	CATAGCGA	GCGATTAC	13779168	None	13779168	11355342	11355342	33.9	33.4	600.498	416	653.172	52	0.706235	119	1048968	25	5672008	219	0.523915	0	0.00364344	97247	13779168	1.35302	1.16469	11355342	5677051	20602616	0.631857	0.824095	7174950	0.824095	0.824095	0.52071	0.368143	640173	0.402686	14229	0.144683
	X000008561269_C06	M0019922-5	LA1C-0025-4	DC	Control	plate1	F	24	29	GTCATCTA	CTGTATTC	17822678	None	17822678	14570606	14570606	34.02	33.49	355.58	337	262.464	51	0.627136	119	936394	25	10544218	214	0.37297	0	0.00325228	108462	17822678	1.68087	1.09389	14570606	7282734	20127152	0.722056	0.817532	10520800	0.817532	0.817532	0.590304	0.277944	553964	0.344513	13501	0.35932
	X000008561269_C07	M0017901-1	LA1C-0082-5	MP	Control	plate1	M	45	51	CTGTAATC	CTATTAGC	13212728	None	13212728	11050606	11050606	33.9	33.48	911.391	533	1064.09	52	0.700391	123	850298	25	5625879	233	0.589722	0	0.00329119	95669	13212728	1.60529	1.17284	11050606	5524540	18928910	0.63687	0.836361	7037802	0.836361	0.836361	0.532653	0.36313	568892	0.385264	11838	0.0962491
	X000008561269_C09	M0017830-2	LA1C-0070-8	DC	Control	plate1	M	16	22	GTAACATC	GAACGCTA	11726526	None	11726526	9765558	9765558	34.02	33.38	481.72	381	487.606	51	0.680639	120	797506	25	5842786	220	0.501893	0	0.00340932	97393	11726526	1.26817	1.21632	9765558	4882031	16267810	0.677792	0.832775	6619016	0.832775	0.832775	0.564448	0.322208	722930	0.422627	15700	0.193269
	X000008561269_C10	M0006310-8	LA1C-0158-1	DC	Control	plate1	M	56	63	GAAGGAAG	ATCATACC	13346128	None	13346128	10861470	10861470	33.97	33.54	354.428	328	288.522	51	0.678273	112	884126	25	6899608	206	0.386281	0	0.00337803	100576	13346128	1.18799	1.18554	10861470	5427920	18688928	0.692206	0.813829	7518374	0.813829	0.813829	0.563337	0.307794	726980	0.431427	16083	0.305736
	X000008561269_C12	M0017483-0	LA1I-0034-7	MP	Case	plate1	F	23	28	ACCAACTG	CATCACTT	15018960	None	15018960	12638266	12638266	34.03	33.43	727.505	462	829.599	52	0.744988	120	1117188	25	5115891	219	0.553581	0	0.00369653	94797	15018960	1.50595	1.1741	12638266	6317072	25407336	0.574178	0.841487	7256610	0.841487	0.841487	0.483163	0.425822	634754	0.396551	13039	0.102633
	X000008561269_D02	M0011766-4	LA1C-0091-5	DC	Control	plate1	F	43	49	TGCTCGAC	TTCACAGA	16042016	None	16042016	13257228	13257228	34.02	33.41	518.804	398	531.644	52	0.752086	120	1288876	25	5438349	206	0.499131	0	0.00373762	99729	16042016	1.51297	1.14576	13257228	6627740	28458882	0.577943	0.826407	7661922	0.826407	0.826407	0.477616	0.422057	576312	0.378078	12966	0.141371
	X000008561269_D04	M0007170-5	LA1C-0035-9	MP	Control	plate1	M	40	46	CAGGAGCC	CTTGGCTT	16140552	None	16140552	13154906	13154906	34	33.4	589.797	414	643.581	52	0.685014	122	1147990	25	6964586	228	0.520705	0	0.00336711	99492	16140552	1.69517	1.128	13154906	6576462	21697838	0.64706	0.815022	8512014	0.815022	0.815022	0.527368	0.35294	576996	0.360423	12842	0.15234
	X000008561269_D05	M0007170-5	LA1C-0035-9	DC	Control	plate1	M	40	46	CCTTCGCA	GAATCGAC	10709010	None	10709010	8695460	8695460	33.82	33.22	417.496	360	379.982	51	0.672642	117	702158	25	5593961	215	0.462649	0	0.00335259	94749	10709010	1.14777	1.2449	8695460	4343506	14648166	0.695193	0.811976	6045026	0.811976	0.811976	0.56448	0.304807	709451	0.453676	14272	0.209888
	X000008561269_D07	M0009274-3	LA1I-0092-1	DC	Case	plate1	M	17	23	TATCTGCC	TCCAACCA	13861044	None	13861044	11556534	11556534	34.02	33.43	718.042	471	804.313	52	0.733889	125	1065328	25	5547798	230	0.546311	0	0.00348052	103522	13861044	1.6037	1.14415	11556534	5777548	23414298	0.621281	0.833742	7179850	0.833742	0.833742	0.517988	0.378719	583672	0.373238	12616	0.105166
	X000008561269_D10	M0012538-6	LA1C-0072-0	DC	Control	plate1	F	30	36	TGTAATCA	CCTCTAAC	13887110	None	13887110	11723240	11723240	34.01	33.53	622.52	426	701.596	52	0.742811	115	1100396	25	5218426	212	0.542051	0	0.00363925	97890	13887110	1.51624	1.18941	11723240	5860835	24013346	0.600737	0.844181	7042582	0.844181	0.844181	0.507131	0.399263	611389	0.393113	12573	0.114165
	X000008561269_D11	M0013569-0	LA1C-0067-4	DC	Control	plate1	F	30	36	TTAATCAG	CTGGTATT	15250926	None	15250926	12770738	12770738	34.03	33.39	637.916	431	719.909	52	0.778098	116	1362622	25	4839395	213	0.514574	0	0.00384118	98474	15250926	1.49049	1.17435	12770738	6384632	30731684	0.555319	0.837375	7091836	0.837375	0.837375	0.46501	0.444681	598870	0.396961	12579	0.104674
	X000008561269_D12	M0018532-3	LA1I-0022-2	MP	Case	plate1	F	29	34	TGCAAGTA	CGAACTTC	13054172	None	13054172	10899070	10899070	33.91	33.52	610.561	420	672.866	52	0.727961	119	976110	25	4895301	223	0.535037	0	0.00368182	93138	13054172	1.28477	1.20146	10899070	5448803	21052996	0.603206	0.834911	6574386	0.834911	0.834911	0.503623	0.396794	664829	0.422991	14188	0.132206
	X000008561269_E01	M0021316-6	LA1I-0038-1	MP	Case	plate1	F	41	46	AGCAATTC	GCAGGTTG	16295474	None	16295474	13575800	13575800	33.97	33.31	658.006	438	730.065	52	0.717068	122	1299804	25	6277987	225	0.529143	0	0.00359843	97262	16295474	1.61949	1.16144	13575800	6787029	24830216	0.611178	0.833102	8297230	0.833102	0.833102	0.509174	0.388822	647520	0.376977	13891	0.143565
	X000008561269_E02	M0013742-3	LA1I-0003-2	DC	Case	plate1	M	43	48	AACTTGAC	GCTCTCTT	11993534	None	11993534	9465528	9465528	33.98	33.21	350.039	331	261.718	49	0.56952	117	577394	25	7666785	202	0.378667	0	0.00324828	95764	11993534	1.06082	1.25994	9465528	4728530	10678782	0.746152	0.789219	7062722	0.789219	0.789219	0.588878	0.253848	765249	0.474436	15098	0.342287
	X000008561269_E03	M0010648-5	LA1I-0032-3	MP	Case	plate1	M	24	30	TGTCGGAT	AATTGCTT	13536620	None	13536620	11062680	11062680	34.05	33.34	397.758	350	360.534	51	0.642655	118	756920	25	7021648	240	0.433798	0	0.00327022	96686	13536620	1.24769	1.17325	11062680	5529968	15661312	0.692011	0.817241	7655496	0.817241	0.817241	0.56554	0.307989	676657	0.419353	15228	0.288802
	X000008561269_E04	M0011972-8	LA1C-0120-2	MP	Control	plate1	F	25	31	TCGCCTTG	CCAACGCT	12418308	None	12418308	9956332	9956332	34.05	33.47	338.983	325	232.148	50	0.620688	116	714782	25	7515445	205	0.345012	0	0.00319387	96871	12418308	1.00559	1.25485	9956332	4976965	13798770	0.731264	0.801746	7280710	0.801746	0.801746	0.586288	0.268736	760255	0.473289	15993	0.386693
	X000008561269_E05	M0010961-2	LA1C-0028-0	DC	Control	plate1	M	62	68	AAGACACT	AGTCACCT	15642528	None	15642528	12933082	12933082	34.01	33.36	627.892	439	686.279	52	0.741331	122	1363826	25	5675231	229	0.518244	0	0.00366197	98437	15642528	1.60914	1.13387	12933082	6465042	26613010	0.596788	0.82679	7718306	0.82679	0.82679	0.493418	0.403212	597218	0.369343	13356	0.126336
	X000008561269_E07	M0009777-5	LA1I-0025-4	DC	Case	plate1	F	53	59	AATGTTCT	CTGGCTAT	14559142	None	14559142	12171002	12171002	34.03	33.37	762.324	490	870.094	52	0.709461	127	1003336	25	6406594	245	0.55553	0	0.00339915	100985	14559142	1.85139	1.1437	12171002	6084721	22239382	0.645568	0.83597	7857212	0.83597	0.83597	0.539675	0.354432	555298	0.358798	11326	0.119591
	X000008561269_E08	M0008325-4	LA1C-0131-1	MP	Control	plate1	F	55	61	ACTAAGAC	GTCCTCAT	11924366	None	11924366	9249442	9249442	34.06	33.33	319.999	317	180.184	48	0.477896	118	375926	25	9809540	203	0.255195	0	0.002975	97009	11924366	0.828685	1.2912	9249442	4622375	7404652	0.797334	0.775676	7374894	0.775676	0.775676	0.618473	0.202666	837827	0.513888	17074	0.528967
	X000008561269_E10	M0008723-0	LA1I-0143-1	MP	Case	plate1	F	54	60	ACAGTTGA	ATCTTCTC	13200802	None	13200802	11080676	11080676	33.83	33.43	585.999	402	655.436	52	0.742909	113	1034776	25	4918668	211	0.525433	0	0.00375221	94752	13200802	1.33345	1.19398	11080676	5540044	23185572	0.599968	0.839394	6648056	0.839394	0.839394	0.50361	0.400032	623170	0.416698	13085	0.123676
	X000008561269_E11	M0010368-0	LA1I-0021-1	DC	Case	plate1	M	20	26	AGCATGGA	TTAATCAC	15288062	None	15288062	12742472	12742472	34.01	33.46	591.17	414	655.112	52	0.741547	117	1231192	25	5631555	216	0.519517	0	0.00364829	101281	15288062	1.57861	1.13376	12742472	6370362	26293432	0.598757	0.833492	7629644	0.833492	0.833492	0.499059	0.401243	606968	0.377204	13213	0.130006
	X000008561269_F02	M0017901-1	LA1C-0082-5	DC	Control	plate1	M	45	51	AGTTGCTT	TGACTTGG	16513552	None	16513552	13877816	13877816	34	33.43	653.267	444	728.053	52	0.759094	121	1487473	25	5722235	234	0.519723	0	0.00378363	100270	16513552	1.69542	1.15159	13877816	6938102	30617930	0.579392	0.84039	8040696	0.84039	0.84039	0.486915	0.420608	591162	0.36846	12610	0.123366
	X000008561269_F03	M0023354-5	LA1C-0093-7	MP	Control	plate1	F	52	57	ATAGCGTC	TTGGTCTG	12915268	None	12915268	9822000	9822000	34.05	33.43	311.871	306	191.679	49	0.494907	114	460432	25	10049266	200	0.276244	0	0.00300106	96994	12915268	0.934174	1.28044	9822000	4906418	8609350	0.791033	0.760495	7769530	0.760495	0.760495	0.601577	0.208967	868328	0.491634	17670	0.497826
	X000008561269_F04	M0006618-4	LA1C-0017-1	MP	Control	plate1	M	33	39	ATTATGTT	TCCACTTC	14693622	None	14693622	12439824	12439824	33.92	33.54	669.788	435	763.131	52	0.741984	115	1188843	25	5196707	212	0.551457	0	0.00363516	95344	14693622	1.48755	1.15918	12439824	6219072	24801406	0.583066	0.846614	7253242	0.846614	0.846614	0.493632	0.416934	585241	0.390154	12783	0.114535
	X000008561269_F05	M0013027-9	LA1C-0079-1	DC	Control	plate1	F	73	79	ATTGTCTG	CACGATTC	7553586	None	7553586	6085958	6085958	33.97	33.49	344.27	333	226.13	49	0.545839	120	312974	25	5686487	206	0.361177	0	0.0029814	76712	7553586	0.857231	1.36641	6085958	3036173	6180676	0.774406	0.805705	4713002	0.805705	0.805705	0.623942	0.225594	914385	0.540801	15326	0.392619
	X000008561269_F06	M0022752-1	LA1I-0016-5	DC	Case	plate1	F	27	32	CAGCAAGG	GCGATATT	11811422	None	11811422	9872446	9872446	34	33.18	617.37	433	677.578	52	0.76556	120	1038236	25	4249193	220	0.515676	0	0.00377483	94647	11811422	1.28014	1.20463	9872446	4935718	23257894	0.591418	0.835839	5838744	0.835839	0.835839	0.49433	0.408582	654372	0.429729	13244	0.10885
	X000008561269_F07	M0013027-9	LA1C-0079-1	MP	Control	plate1	F	73	79	CGCCTTCC	CAGCGATT	12772498	None	12772498	10234270	10234270	33.99	33.47	332.968	326	206.613	49	0.539202	117	547042	25	9174067	201	0.329751	0	0.00293204	92457	12772498	1.07526	1.27143	10234270	5115045	10034050	0.766469	0.801274	7844248	0.801274	0.801274	0.614151	0.233531	801148	0.482036	15231	0.437548
	X000008561269_F08	M0019745-0	LA1C-0027-2	MP	Control	plate1	F	48	53	CAGCGGTA	AGTACTGC	11627592	None	11627592	9605892	9605892	33.88	33.42	651.337	442	716.169	52	0.747893	120	882294	25	4132604	216	0.520839	0	0.0037356	91520	11627592	1.16049	1.25198	9605892	4802431	20750432	0.591293	0.826129	5679894	0.826129	0.826129	0.488484	0.408707	677368	0.45418	13767	0.115683
	X000008561269_F09	M0019365-7	LA1I-0100-3	MP	Case	plate1	M	25	30	CAATAGTC	CGACTCTC	14011370	None	14011370	11856802	11856802	33.86	33.52	617.17	424	683.107	52	0.718961	119	916756	25	5594958	214	0.554664	0	0.00359501	96191	14011370	1.53898	1.15846	11856802	5927780	21890196	0.616654	0.846227	7311542	0.846227	0.846227	0.521829	0.383346	625212	0.383739	13476	0.130263
	X000008561269_F10	M0009548-0	LA1C-0030-8	DC	Control	plate1	F	48	54	CTATGCGT	CAGCTCAC	13781684	None	13781684	11605938	11605938	33.97	33.54	606.536	426	660.069	52	0.752723	118	1141268	25	4884602	216	0.527422	0	0.00374431	97546	13781684	1.44607	1.1763	11605938	5802201	24842878	0.585157	0.842128	6791292	0.842128	0.842128	0.492777	0.414843	674632	0.396251	14692	0.122077
	X000008561269_F11	M0015874-2	LA1C-0056-4	MP	Control	plate1	F	3	9	CTGTGGCG	CGCGAATA	13847150	None	13847150	11526628	11526628	33.99	33.29	642.944	436	706.554	52	0.730605	121	1055246	25	5088073	221	0.530025	0	0.00372873	96661	13847150	1.35934	1.19624	11526628	5761706	22517412	0.598424	0.832419	6897810	0.832419	0.832419	0.498139	0.401576	673189	0.415647	14039	0.129181
	X000008561269_F12	M0008346-0	LA1I-0172-9	DC	Case	plate1	M	35	41	CGCTATGT	TTCACCTT	15047056	None	15047056	12652180	12652180	34.02	33.38	621.573	430	682.81	52	0.758741	121	1391497	25	5278278	226	0.513185	0	0.00370353	97125	15047056	1.54282	1.16719	12652180	6325217	28115322	0.582686	0.840841	7372254	0.840841	0.840841	0.489947	0.417314	650192	0.390305	13666	0.124491
	X000008561269_G02	M0020202-9	LA1I-0036-4	MP	Case	plate1	M	21	26	CTCTCTAC	TATCCTCT	13215196	None	13215196	10422714	10422714	34.07	33.5	307.27	305	189.845	48	0.436076	115	399424	25	12667517	204	0.266958	0	0.00290579	99175	13215196	1.01387	1.2356	10422714	5207877	7023406	0.819832	0.788692	8544876	0.788692	0.788692	0.646595	0.180168	788424	0.466191	17190	0.545404
	X000008561269_G03	M0012987-5	LA1I-0085-9	DC	Case	plate1	F	36	42	CCTACCAT	CATCCTGG	15469684	None	15469684	13109520	13109520	33.96	33.38	572.844	415	619.68	52	0.723398	120	1099690	25	6305138	220	0.539341	0	0.00362589	100991	15469684	1.76513	1.12853	13109520	6552531	24715474	0.621784	0.847433	8151288	0.847433	0.847433	0.52692	0.378216	555121	0.348569	12644	0.142966
	X000008561269_G04	M0011249-1	LA1I-0013-3	DC	Case	plate1	F	23	29	GAAGAAGT	AATCTCCA	15041316	None	15041316	12603192	12603192	34.02	33.35	574.581	417	623.575	52	0.728263	119	1091682	25	5701647	211	0.53343	0	0.00365857	99561	15041316	1.59106	1.14882	12603192	6300809	23974734	0.605184	0.837905	7627244	0.837905	0.837905	0.507086	0.394817	605126	0.371707	13649	0.138137
	X000008561269_G05	M0013979-1	LA1C-0118-8	DC	Control	plate1	F	55	61	TCCAGCAA	GCTCCGAT	9982406	None	9982406	8142226	8142226	33.98	33.18	369.014	346	277.529	50	0.627114	121	551008	25	6075296	221	0.404139	0	0.00324678	89323	9982406	1.01955	1.29788	8142226	4063793	11310878	0.728758	0.815658	5933710	0.815658	0.815658	0.594417	0.271242	807440	0.48999	15392	0.316411
	X000008561269_G06	M0017541-5	LA1I-0126-4	DC	Case	plate1	M	24	30	AAGAGGCA	AGAGTAGA	6177602	None	6177602	4911780	4911780	33.82	32.87	318.442	316	185.788	48	0.45072	118	193110	25	6699536	209	0.32991	0	0.00317504	82535	6177602	0.647934	1.47218	4911780	2454039	3728194	0.837198	0.795095	4112130	0.795095	0.795095	0.665651	0.162802	1017713	0.599285	16249	0.447353
	X000008561269_G07	M0024532-5	LA1I-0010-5	MP	Case	plate1	F	19	24	GACCAGGA	CCATCACA	21379300	None	21379300	17886860	17886860	34.02	33.38	607.199	434	650.18	51	0.671885	127	1337214	25	8923725	225	0.540397	0	0.00336823	104728	21379300	2.23828	1.07075	17886860	8942039	26083894	0.631537	0.836644	11296222	0.836644	0.836644	0.528372	0.368463	435246	0.306269	9544	0.151348
	X000008561269_G08	M0018894-7	LA1I-0108-6	DC	Case	plate1	M	22	28	GCCTAGCC	CTTGAATC	8338438	None	8338438	6677938	6677938	34.03	33.58	308.926	303	201.924	50	0.520366	112	341034	25	7858282	207	0.31613	0	0.00299713	92643	8338438	0.737691	1.38529	6677938	3332666	6637970	0.814698	0.800862	5440502	0.800862	0.800862	0.652461	0.185302	919135	0.557796	16559	0.449929
	X000008561269_G09	M0015230-7	LA1I-0012-0	MP	Case	plate1	M	27	32	GTCCACAG	TGCTATTA	16273708	None	16273708	13684514	13684514	34.02	33.41	641.966	436	713.427	52	0.708782	122	1215602	25	6552511	225	0.533264	0	0.00351678	99307	16273708	1.67728	1.13754	13684514	6841318	24022456	0.620591	0.840897	8492492	0.840897	0.840897	0.521853	0.379409	573205	0.359056	12850	0.156492
	X000008561269_G10	M0018611-5	LA1I-0042-3	DC	Case	plate1	M	16	21	GACCGTTG	GGTTATCT	10606792	None	10606792	8434992	8434992	33.99	33.42	326.642	320	206.512	49	0.552708	116	435122	25	7822192	199	0.321639	0	0.00314679	97065	10606792	0.883827	1.29784	8434992	4213428	9120062	0.77298	0.795244	6520082	0.795244	0.795244	0.614708	0.22702	861251	0.507508	17288	0.428912
	X000008561269_H01	M0023045-9	LA1C-0143-1	DC	Control	plate1	F	37	42	AAGGATGT	AGCGCTAA	15148552	None	15148552	12681896	12681896	34.01	33.34	632.408	436	695.233	52	0.770987	121	1443312	25	5111804	232	0.501896	0	0.00375927	96539	15148552	1.55446	1.18454	12681896	6340189	29961006	0.572974	0.837169	7266394	0.837169	0.837169	0.479676	0.427026	594869	0.391151	12448	0.113983
	X000008561269_H03	M0008118-3	LA1C-0117-6	DC	Control	plate1	M	51	57	ATTCTAGG	GGATTAAC	14137714	None	14137714	11461814	11461814	33.99	33.51	347.725	330	262.061	50	0.635611	115	801500	25	8022941	207	0.371144	0	0.0032511	98906	14137714	1.23018	1.19533	11461814	5728659	16457280	0.714632	0.810726	8190984	0.810726	0.810726	0.579371	0.285368	713156	0.420457	16074	0.352953
	X000008561269_H05	M0015291-9	LA1I-0105-9	DC	Case	plate1	F	20	26	TAATGAAC	GCACAATT	15845678	None	15845678	13118188	13118188	34.01	33.31	487.786	387	487.029	52	0.768854	119	1378016	25	5288534	213	0.472028	0	0.0037446	102276	15845678	1.43515	1.14938	13118188	6558300	30974652	0.57302	0.827872	7516990	0.827872	0.827872	0.474387	0.42698	553134	0.383481	12765	0.153442
	X000008561269_H06	M0016197-7	LA1I-0008-6	DC	Case	plate1	M	16	21	CCAGAGCT	CAACTGAT	15476610	None	15476610	12407888	12407888	34.06	33.41	344.192	330	228.147	51	0.649772	119	1010228	25	8570519	216	0.328056	0	0.00321534	102271	15476610	1.26273	1.18749	12407888	6200576	19162040	0.71163	0.801719	8829828	0.801719	0.801719	0.570527	0.28837	693551	0.424902	14937	0.381257
	X000008561269_H07	M0013418-0	LA1C-0032-3	MP	Control	plate1	M	54	60	CGTACTAG	AAGGAGTA	18960464	None	18960464	15950982	15950982	34.01	33.29	899.423	540	1036.1	52	0.739902	125	1501976	25	6399987	227	0.564439	0	0.00368449	99162	18960464	1.99089	1.11051	15950982	7974692	30931250	0.571667	0.841276	9118658	0.841276	0.841276	0.48093	0.428333	528377	0.345947	10704	0.0992909
	X000008561269_H09	M0021134-3	LA1C-0090-9	MP	Control	plate1	F	36	41	TCTGCAAG	CTTCTGGC	10403804	None	10403804	8352766	8352766	34.02	33.46	333.661	327	209.344	50	0.554716	118	427904	25	7904190	203	0.315941	0	0.00309379	94504	10403804	0.843505	1.30931	8352766	4175544	9110608	0.776792	0.802857	6488364	0.802857	0.802857	0.623653	0.223208	858438	0.514461	17153	0.455017
	X000008561269_H10	M0022013-8	LA1C-0125-3	MP	Control	plate1	M	61	66	TTGTCTAT	TCCGCATA	13811298	None	13811298	11301664	11301664	34.03	33.43	387.941	348	333.372	51	0.673531	116	870110	25	6628746	210	0.412803	0	0.00339118	98106	13811298	1.17109	1.20459	11301664	5649828	18358702	0.672914	0.818291	7605042	0.818291	0.818291	0.550639	0.327087	655775	0.429475	14886	0.293818
	X000008561269_H11	M0015230-7	LA1I-0012-0	DC	Case	plate1	M	27	32	TTATATCT	TCATGTCT	13528814	None	13528814	11333660	11333660	34	33.58	552.378	397	604.383	52	0.741749	115	1189858	25	5165872	221	0.507032	0	0.00362077	95532	13528814	1.39514	1.19861	11333660	5665945	23552058	0.607234	0.837742	6882184	0.837742	0.837742	0.508706	0.392766	658353	0.409152	13937	0.146515
	X000008561269_H12	M0007827-0	LA1C-0002-0	DC	Control	plate1	M	47	53	TAGGCATG	CTAAGCCT	11055232	None	11055232	9253932	9253932	33.97	33.43	543.836	399	583.54	52	0.737666	117	851914	25	4431257	214	0.521168	0	0.00371425	92118	11055232	1.18906	1.22786	9253932	4626244	19336682	0.620605	0.837064	5743038	0.837064	0.837064	0.519486	0.379395	682086	0.438594	14269	0.133531
	X000008561469_A01	M0006605-1	LA1C-0009-9	DC	Control	plate2	M	50	56	AAGTAGAG	ATCGACTG	11156170	None	11156170	9566220	9566220	34	33.41	698.876	464	773.551	52	0.769555	124	1079700	25	3580281	228	0.563247	0	0.00323133	85376	11156170	1.05136	1.30706	9566220	4782659	20425768	0.551734	0.857482	5278008	0.857482	0.857482	0.473102	0.448266	748838	0.492447	13679	0.0891066
	X000008561469_A02	M0022181-3	LA1I-0011-7	MP	Case	plate2	F	22	27	ACACGATC	CGGTTCTT	9977786	None	9977786	8362644	8362644	33.99	33.37	413.809	369	345.506	51	0.667831	123	608340	25	5156892	218	0.454037	0	0.0024314	91192	9977786	0.907737	1.32101	8362644	4174804	12621254	0.685116	0.838126	5729384	0.838126	0.838126	0.574214	0.314884	828783	0.511214	15788	0.265469
	X000008561469_A03	M0011702-9	LA1C-0078-5	MP	Control	plate2	F	37	43	TGTTCCGA	AACCTCTT	12048980	None	12048980	10297012	10297012	34.02	33.38	627.682	439	673.78	52	0.757479	120	950990	25	3977502	210	0.546767	0	0.00282529	92317	12048980	1.06959	1.28573	10297012	5147932	20867494	0.560828	0.854596	5774852	0.854596	0.854596	0.479281	0.439172	766371	0.484674	14320	0.120424
	X000008561469_A04	M0025675-1	LA1C-0073-6	MP	Control	plate2	F	36	41	CATGATCG	CGCATATT	11211662	None	11211662	9609714	9609714	34.02	33.34	719.346	480	794.428	52	0.735053	127	752924	25	4041733	218	0.572627	0	0.00292797	89581	11211662	1.07223	1.30463	9609714	4804338	17732740	0.584968	0.857118	5621378	0.857118	0.857118	0.501387	0.415032	755554	0.481968	14324	0.117985
	X000008561469_A05	M0019827-6	LA1C-0123-9	MP	Control	plate2	F	54	60	CGTTACCA	CTGCTCCT	10985558	None	10985558	9032800	9032800	34	33.43	519.198	403	518.302	52	0.694997	123	674818	25	4460806	210	0.513659	0	0.00272111	91784	10985558	0.99709	1.29274	9032800	4513594	14920276	0.62884	0.822243	5680184	0.822243	0.822243	0.517059	0.37116	752468	0.489803	14815	0.177881
	X000008561469_A06	M0015947-6	LA1C-0059-5	MP	Control	plate2	F	19	25	CAGAGAGG	TAGATCGC	11372842	None	11372842	9779422	9779422	33.93	33.49	750.656	483	828.972	52	0.74193	123	803964	25	3692704	205	0.596549	0	0.00315113	85931	11372842	0.981678	1.30834	9779422	4889194	17879952	0.554295	0.859893	5420684	0.859893	0.859893	0.476634	0.445705	810633	0.499631	15052	0.0955062
	X000008561469_A07	M0025678-5	LA1I-0037-8	DC	Case	plate2	M	18	23	AACGCATT	CCTGTCAT	10454028	None	10454028	8775418	8775418	34.03	33.46	450.967	383	408.049	51	0.750866	122	912662	25	4052356	216	0.469861	0	0.00261967	92007	10454028	0.947498	1.31771	8775418	4380883	18675228	0.610793	0.839429	5359960	0.839429	0.839429	0.512717	0.389207	800410	0.501119	15417	0.180076
	X000008561469_A08	M0011710-2	LA1C-0106-1	DC	Control	plate2	M	39	45	ACAGGTAT	CACTTCAT	12697112	None	12697112	10822082	10822082	34.06	33.49	607.907	436	651.379	52	0.78457	121	1199300	25	4009614	215	0.518122	0	0.00293609	94425	12697112	1.15516	1.25106	10822082	5409172	25355006	0.548815	0.852326	5939316	0.852326	0.852326	0.467769	0.451185	758043	0.459639	14948	0.114817
	X000008561469_A09	M0013235-8	LA1C-0031-8	MP	Control	plate2	F	53	59	AGGTAAGG	AATACCAT	13102342	None	13102342	11336628	11336628	33.97	33.24	864.573	526	987.768	52	0.760905	126	939512	25	4182704	224	0.587345	0	0.00299871	91253	13102342	1.23437	1.22447	11336628	5667840	22519736	0.547602	0.865237	6207960	0.865237	0.865237	0.473805	0.452398	644333	0.43752	13266	0.0925224
	X000008561469_A10	M0013235-8	LA1C-0031-8	DC	Control	plate2	F	53	59	AACAATGG	ATGAATTA	12350650	None	12350650	10611934	10611934	34.04	33.39	663.821	451	739.753	52	0.775741	121	1041228	25	3926045	214	0.554768	0	0.00306048	93066	12350650	1.16615	1.27348	10611934	5305334	23334464	0.548394	0.859221	5819520	0.859221	0.859221	0.471191	0.451606	725673	0.46685	13727	0.0998576
	X000008561469_A11	M0014883-4	LA1I-0050-5	MP	Case	plate2	M	68	74	ACTGTATC	TGCTTCAC	11374796	None	11374796	9589020	9589020	33.94	33.64	828.65	506	934.23	52	0.75211	126	979262	25	3722260	223	0.564835	0	0.00299344	86220	11374796	0.994475	1.29873	9589020	4792687	19032536	0.562236	0.843006	5391290	0.843006	0.843006	0.473968	0.437764	735492	0.488269	14481	0.0920047
	X000008561469_B01	M0025011-9	LA1C-0071-1	DC	Control	plate2	F	22	27	GGTCCAGA	GCTAGCAG	11985592	None	11985592	10346504	10346504	33.98	33.36	618.609	439	669.192	52	0.766462	120	941954	25	3796600	204	0.568699	0	0.00307447	90558	11985592	1.13769	1.27271	10346504	5172706	21233820	0.546019	0.863245	5649386	0.863245	0.863245	0.471348	0.453981	732742	0.472472	13961	0.103724
	X000008561469_B02	M0006312-4	LA1C-0122-0	MP	Control	plate2	F	43	50	CATGCTTA	TAGCATTG	14107694	None	14107694	12194554	12194554	33.98	33.52	850.207	518	966.509	52	0.777109	125	1139226	25	4324775	218	0.574687	0	0.00301952	91597	14107694	1.29944	1.20492	12194554	6094012	26334748	0.5361	0.86439	6537500	0.86439	0.86439	0.4634	0.4639	632545	0.423155	13292	0.0861628
	X000008561469_B03	M0006310-8	LA1C-0158-1	MP	Control	plate2	M	56	63	AGGATCTA	CTACATTG	15317166	None	15317166	13102540	13102540	33.98	33.38	824.895	506	936.347	52	0.754967	127	1247558	25	5079659	229	0.562546	0	0.00283512	96136	15317166	1.45374	1.15019	13102540	6550613	25866582	0.561871	0.855415	7361934	0.855415	0.855415	0.480633	0.438129	606977	0.388646	13413	0.108502
	X000008561469_B04	M0025393-1	LA1I-0061-2	DC	Case	plate2	M	17	22	TCTGGCGA	TCATTCGA	12958572	None	12958572	11155924	11155924	34.06	33.52	649.811	445	721.839	52	0.77697	119	1108036	25	4160222	210	0.544268	0	0.00288814	96060	12958572	1.27154	1.22555	11155924	5571023	24634764	0.550692	0.860891	6143480	0.860891	0.860891	0.474086	0.449308	676795	0.43752	13534	0.107793
	X000008561469_B05	M0014220-9	LA1I-0146-8	DC	Case	plate2	F	24	30	AGGTTATC	TTAGCCAG	17651198	None	17651198	15135224	15135224	33.96	33.37	494.437	402	475.862	51	0.702863	125	1187384	25	7206904	217	0.517403	0	0.00257121	104943	17651198	1.78	1.09758	15135224	7560250	23865368	0.619094	0.857462	9370126	0.857462	0.857462	0.530849	0.380906	546258	0.337921	13022	0.201951
	X000008561469_B06	M0019922-5	LA1C-0025-4	MP	Control	plate2	F	24	29	GTCTGATG	GAACTTCG	9821048	None	9821048	8209012	8209012	33.98	33.29	394.943	360	316.064	51	0.642524	120	534666	25	5293524	226	0.443413	0	0.00245903	92257	9821048	0.849656	1.31184	8209012	4100750	11178000	0.69575	0.835859	5711420	0.835859	0.835859	0.581549	0.30425	837923	0.522159	16156	0.296047
	X000008561469_B07	M0019365-7	LA1I-0100-3	DC	Case	plate2	M	25	30	CCAACATT	GACGGTTA	11622612	None	11622612	9965874	9965874	33.98	33.33	618.06	443	657.197	52	0.770695	124	1008948	25	3868849	221	0.5466	0	0.00290936	90211	11622612	1.14887	1.25311	9965874	4981546	21703536	0.562258	0.857456	5603394	0.857456	0.857456	0.482111	0.437742	733363	0.452906	14948	0.110221
	X000008561469_B08	M0007683-7	LA1C-0077-0	DC	Control	plate2	F	40	46	CAACTCTC	CAAGCTTA	13696842	None	13696842	11709004	11709004	34.02	33.43	651.925	458	701.553	52	0.791306	125	1315164	25	4096575	221	0.536879	0	0.00294605	95716	13696842	1.25095	1.24105	11709004	5853908	27702522	0.532132	0.854869	6230732	0.854869	0.854869	0.454903	0.467868	686625	0.436624	14070	0.0964587
	X000008561469_B09	M0025675-1	LA1C-0073-6	DC	Control	plate2	F	36	41	ATTCCTCT	TCAGGCTT	13331234	None	13331234	11559856	11559856	34.02	33.5	686.298	462	765.665	52	0.760236	123	988546	25	4525991	217	0.575164	0	0.0028218	94898	13331234	1.35806	1.19221	11559856	5779407	23293256	0.564693	0.867126	6527764	0.867126	0.867126	0.489659	0.435308	627558	0.412333	13397	0.106379
	X000008561469_B10	M0008353-6	LA1C-0176-6	MP	Control	plate2	M	22	28	CTAACTCG	TACTCCAG	9741554	None	9741554	8239882	8239882	34.05	33.45	485.673	386	477.424	53	0.80467	114	1135178	25	2865393	204	0.483403	0	0.00296465	87892	9741554	0.81262	1.38181	8239882	4113888	21775342	0.530354	0.845849	4370050	0.845849	0.845849	0.448599	0.469647	914925	0.54562	16114	0.128565
	X000008561469_B11	M0016863-4	LA1I-0118-8	MP	Case	plate2	F	34	40	CTGCGGAT	GCTTCCTA	10798866	None	10798866	8713650	8713650	33.98	33.32	451.678	369	426.286	52	0.706825	118	808754	25	4414934	210	0.46482	0	0.00265456	91745	10798866	0.906365	1.31138	8713650	4356047	15869152	0.635612	0.806904	5538504	0.806904	0.806904	0.512878	0.364388	853736	0.506125	16703	0.202364
	X000008561469_B12	M0015044-2	LA1C-0005-9	DC	Control	plate2	F	34	39	CTACCAGG	TTCTTGGC	9643480	None	9643480	8342770	8342770	33.94	33.64	686.442	456	750.716	52	0.766005	123	883240	25	3473581	225	0.559205	0	0.00308125	85766	9643480	0.957513	1.32764	8342770	4168520	18354500	0.58213	0.86512	4856576	0.86512	0.86512	0.503612	0.41787	742383	0.50705	13736	0.0936845
	X000008561469_C01	M0010399-5	LA1I-0024-6	MP	Case	plate2	M	41	47	GCACATCT	TACTCTCC	13766012	None	13766012	11974514	11974514	33.94	33.68	839.817	508	957.609	52	0.767968	123	1086512	25	4273903	219	0.583983	0	0.00291027	90273	13766012	1.25884	1.24175	11974514	5984422	24374372	0.53796	0.869861	6441812	0.869861	0.869861	0.46795	0.46204	694430	0.450723	13117	0.0940668
	X000008561469_C02	M0022129-2	LA1C-0085-9	DC	Control	plate2	M	19	24	GTATAACA	AATTCAAC	10603112	None	10603112	8885216	8885216	33.97	33.6	673.405	452	742.248	52	0.785814	119	1059528	25	3270463	207	0.5216	0	0.00318021	88928	10603112	0.88826	1.3346	8885216	4442227	21431114	0.546913	0.837982	4859444	0.837982	0.837982	0.458304	0.453087	745796	0.514158	14055	0.0914782
	X000008561469_C03	M0010648-5	LA1I-0032-3	DC	Case	plate2	M	24	30	CATAGCGA	GCGATTAC	9734422	None	9734422	8299308	8299308	33.91	33.5	454.617	378	432.2	52	0.727253	119	761376	25	4273377	218	0.494713	0	0.00263103	93560	9734422	0.986195	1.30299	8299308	4144371	15917952	0.639839	0.852573	5310218	0.852573	0.852573	0.545509	0.360161	763638	0.486168	15200	0.18914
	X000008561469_C04	M0018551-3	LA1I-0030-8	MP	Case	plate2	F	57	62	GACAGTAA	GTCCAATC	7402556	None	7402556	6193678	6193678	33.71	33.23	412.89	355	362.88	52	0.718923	115	597666	25	3470718	208	0.471509	0	0.0025826	83906	7402556	0.693856	1.44996	6193678	3083171	12038112	0.661542	0.836695	4097376	0.836695	0.836695	0.553508	0.338458	1079630	0.581813	17793	0.197564
	X000008561469_C05	M0015044-2	LA1C-0005-9	MP	Control	plate2	F	34	39	TTACGCAC	GCTGATTC	11273288	None	11273288	9779922	9779922	33.69	33.23	674.553	446	740.682	52	0.771412	119	908936	25	3758379	207	0.567697	0	0.00298921	89100	11273288	1.08509	1.26913	9779922	4889540	21310470	0.559352	0.867531	5470418	0.867531	0.867531	0.485255	0.440648	724810	0.467078	14451	0.0958084
	X000008561469_C06	M0016843-6	LA1I-0167-4	MP	Case	plate2	M	21	27	GTCATCTA	CTGTATTC	10638906	None	10638906	8975482	8975482	34.02	33.5	409.445	360	357.579	51	0.676874	119	669246	25	5294483	207	0.468436	0	0.00230613	93745	10638906	1.01386	1.27561	8975482	4483899	13795608	0.674318	0.843647	6052326	0.843647	0.843647	0.568886	0.325682	789590	0.475018	16381	0.248744
	X000008561469_C07	M0021784-5	LA1C-0081-1	DC	Control	plate2	F	56	61	CTGTAATC	CTATTAGC	13691504	None	13691504	11666318	11666318	33.89	33.56	547.208	410	563.629	52	0.790406	119	1303746	25	4299746	207	0.508555	0	0.00287008	99148	13691504	1.26491	1.20296	11666318	5832601	28382036	0.547292	0.852084	6384886	0.852084	0.852084	0.466339	0.452708	636383	0.421929	13837	0.119177
	X000008561469_C08	M0025393-1	LA1I-0061-2	MP	Case	plate2	M	17	22	GCCGTCGA	AGGTACCA	10382544	None	10382544	8514576	8514576	34.03	33.36	485.002	387	487.647	52	0.739929	117	782502	25	3583122	199	0.475656	0	0.0028664	87426	10382544	0.819896	1.34823	8514576	4256302	17047710	0.585124	0.820086	4982084	0.820086	0.820086	0.479852	0.414876	798374	0.533781	14713	0.143163
	X000008561469_C09	M0017691-8	LA1I-0149-4	DC	Case	plate2	M	23	29	GTAACATC	GAACGCTA	11237040	None	11237040	9671144	9671144	34.02	33.48	667.942	454	739.621	52	0.788739	121	1104646	25	3727449	218	0.531361	0	0.0029191	92143	11237040	1.13678	1.27872	9671144	4835077	23734754	0.56019	0.860649	5417682	0.860649	0.860649	0.482127	0.43981	754381	0.47641	13823	0.0967807
	X000008561469_C10	M0016863-4	LA1I-0118-8	DC	Case	plate2	F	34	40	GAAGGAAG	ATCATACC	10725782	None	10725782	9097996	9097996	33.94	33.62	395.175	351	345.843	51	0.686456	117	731690	25	5496732	207	0.449404	0	0.00238493	94964	10725782	1.02984	1.28347	9097996	4544288	14924790	0.680168	0.848236	6188168	0.848236	0.848236	0.576943	0.319832	785472	0.487513	15155	0.258737
	X000008561469_C11	M0025665-2	LA1I-0039-9	MP	Case	plate2	F	69	74	GACCTAAC	GACCATCT	12013068	None	12013068	10447208	10447208	33.99	33.43	775.038	490	872.604	52	0.775339	122	958946	25	3713274	215	0.575886	0	0.00299834	89216	12013068	1.09262	1.25911	10447208	5221182	22394504	0.536745	0.869654	5607482	0.869654	0.869654	0.466782	0.463255	725879	0.463067	14728	0.0903267
	X000008561469_C12	M0021538-5	LA1C-0138-4	DC	Control	plate2	M	34	39	ACCAACTG	CATCACTT	12293810	None	12293810	10564530	10564530	34.05	33.47	725.312	475	808.275	52	0.786266	123	1125290	25	3882930	216	0.557039	0	0.0029928	92474	12293810	1.20793	1.26503	10564530	5281666	24880726	0.546492	0.859337	5773428	0.859337	0.859337	0.469621	0.453508	718534	0.462593	13461	0.0798693
	X000008561469_D01	M0019692-4	LA1I-0095-4	DC	Case	plate2	M	34	40	TTCGCTGA	TGACAGCA	12810194	None	12810194	10922252	10922252	34.07	33.57	554.664	411	581.517	52	0.753745	121	1170546	25	4629614	223	0.515872	0	0.00272608	96629	12810194	1.25341	1.222	10922252	5452785	22329804	0.587145	0.852622	6412946	0.852622	0.852622	0.500613	0.412855	688973	0.433004	14328	0.147039
	X000008561469_D03	M0018611-5	LA1I-0042-3	MP	Case	plate2	M	16	21	GGACTCCT	CTCTCTAT	9369100	None	9369100	7898702	7898702	34.06	33.45	479.802	385	466.877	53	0.79142	116	1001944	25	3053401	209	0.458842	0	0.00277123	86705	9369100	0.785074	1.3842	7898702	3936502	20022250	0.561045	0.843059	4431528	0.843059	0.843059	0.472994	0.438955	936704	0.544203	17033	0.155009
	X000008561469_D04	M0022318-1	LA1C-0021-1	MP	Control	plate2	F	23	28	CAGGAGCC	CTTGGCTT	12556460	None	12556460	10761470	10761470	33.98	33.4	631.276	447	677.252	52	0.756846	122	954218	25	4022750	208	0.558792	0	0.00290093	92077	12556460	1.11402	1.24244	10761470	5380049	21278986	0.551385	0.857047	5933708	0.857047	0.857047	0.472562	0.448616	682069	0.451396	14474	0.118772
	X000008561469_D05	M0010368-0	LA1I-0021-1	MP	Case	plate2	M	20	26	CCTTCGCA	GAATCGAC	11356268	None	11356268	9767204	9767204	33.74	33.29	1061.38	611	1237.88	51	0.602937	132	583008	25	6239128	257	0.662746	0	0.00228657	91874	11356268	1.45123	1.29146	9767204	4882920	10609438	0.693524	0.860072	6773788	0.860072	0.860072	0.59648	0.306476	703988	0.457777	11781	0.0984791
	X000008561469_D06	M0021316-6	LA1I-0038-1	DC	Case	plate2	F	41	46	TTGAATAG	ATATCCGA	12539718	None	12539718	10640226	10640226	34.03	33.35	655.911	448	718.317	52	0.784519	122	1286153	25	3830117	224	0.531491	0	0.00298465	91050	12539718	1.07497	1.28186	10640226	5319583	24925914	0.540439	0.848522	5750390	0.848522	0.848522	0.458574	0.459561	682669	0.469752	13500	0.0969554
	X000008561469_D07	M0013713-4	LA1I-0170-7	DC	Case	plate2	M	25	31	TATCTGCC	TCCAACCA	12598756	None	12598756	10693382	10693382	34.04	33.47	472.448	393	445.785	51	0.727545	123	968142	25	5182738	214	0.492717	0	0.00251843	99321	12598756	1.23346	1.24037	10693382	5343175	19816564	0.623841	0.848765	6670972	0.848765	0.848765	0.529494	0.376159	711612	0.439803	14734	0.194181
	X000008561469_D08	M0007684-5	LA1C-0004-3	MP	Control	plate2	F	18	24	TAAGCACA	TCCATAAC	14399356	None	14399356	12316740	12316740	33.94	33.6	744.203	481	825.727	52	0.778757	122	1271532	25	4153813	213	0.556824	0	0.002971	92581	14399356	1.23273	1.23785	12316740	6157788	26375954	0.521353	0.855367	6421374	0.855367	0.855367	0.445949	0.478647	721566	0.445204	14310	0.0972423
	X000008561469_D09	M0016197-7	LA1I-0008-6	MP	Case	plate2	M	16	21	TCGCTAGA	CTGACATC	5979380	None	5979380	4951364	4951364	33.88	33.5	340.029	331	217.742	49	0.527343	120	227518	25	5065987	202	0.354486	0	0.0020651	80991	5979380	0.56239	1.53781	4951364	2463741	4524274	0.791035	0.828073	3916704	0.828073	0.828073	0.655035	0.208965	1095827	0.630815	16513	0.430019
	X000008561469_D10	M0008118-3	LA1C-0117-6	MP	Control	plate2	M	51	57	TGTAATCA	CCTCTAAC	10733550	None	10733550	8989706	8989706	34.04	33.62	621.741	424	687.854	52	0.71988	118	820550	25	4294182	220	0.535442	0	0.00252146	91303	10733550	1.05017	1.2758	8989706	4488824	16373052	0.619946	0.837533	5573130	0.837533	0.837533	0.519225	0.380054	756783	0.476766	14926	0.142456
	X000008561469_D12	M0020583-2	LA1I-0181-9	MP	Case	plate2	M	19	25	TGCAAGTA	CGAACTTC	13259868	None	13259868	11538690	11538690	33.89	33.62	767.794	477	859.006	53	0.777099	122	1104268	25	4247832	222	0.570425	0	0.00303529	94700	13259868	1.25474	1.20407	11538690	5767064	25534874	0.54696	0.870196	6311200	0.870196	0.870196	0.475963	0.45304	632934	0.431307	13060	0.0902338
	X000008561469_E01	M0013154-1	LA1I-0017-1	MP	Case	plate2	M	37	43	AGCAATTC	GCAGGTTG	7327502	None	7327502	5971566	5971566	33.95	33.17	451.614	371	415.003	52	0.810061	116	905518	25	2071786	209	0.460572	0	0.00304047	75133	7327502	0.589155	1.59327	5971566	2960887	17008386	0.529675	0.814952	3162986	0.814952	0.814952	0.43166	0.470326	1062816	0.635308	14759	0.0999682
	X000008561469_E02	M0014883-4	LA1I-0050-5	DC	Case	plate2	M	68	74	AACTTGAC	GCTCTCTT	12576526	None	12576526	10618548	10618548	33.92	33.33	740.021	470	838.484	53	0.788129	119	1332898	25	3744347	221	0.534543	0	0.00324145	90338	12576526	1.14212	1.24587	10618548	5306616	25397842	0.534428	0.844315	5674846	0.844315	0.844315	0.451225	0.465572	724611	0.45176	14709	0.0816367
	X000008561469_E05	M0023555-7	LA1I-0051-5	DC	Case	plate2	M	59	64	AAGACACT	AGTCACCT	14135038	None	14135038	12060636	12060636	34.02	33.43	712.11	469	790.272	52	0.78896	126	1629972	25	4157177	242	0.528313	0	0.00290012	91490	14135038	1.24268	1.21767	12060636	6029687	28236254	0.527765	0.853244	6365184	0.853244	0.853244	0.450312	0.472235	683784	0.442096	13832	0.0975238
	X000008561469_E06	M0022013-8	LA1C-0125-3	DC	Control	plate2	M	61	66	TCTCGGTC	GCGGACTT	11920304	None	11920304	10097876	10097876	34.01	33.32	627.956	444	668.285	52	0.782445	123	1126382	25	3624527	215	0.538705	0	0.00311291	90768	11920304	1.00386	1.28933	10097876	5047241	23271718	0.539607	0.847116	5448888	0.847116	0.847116	0.45711	0.460393	727244	0.48366	14223	0.0939967
	X000008561469_E08	M0020154-2	LA1I-0058-1	DC	Case	plate2	M	19	24	ACTAAGAC	GTCCTCAT	14796290	None	14796290	12780942	12780942	34.05	33.43	500.961	396	500.914	52	0.70834	122	1059330	25	6520357	219	0.522681	0	0.00248384	102932	14796290	1.62799	1.13865	12780942	6389622	21316052	0.637416	0.863794	8146780	0.863794	0.863794	0.550596	0.362584	578136	0.369395	12838	0.192083
	X000008561469_E09	M0015874-2	LA1C-0056-4	DC	Control	plate2	F	3	9	ATTATCAA	GCCACCAT	16280242	None	16280242	14116500	14116500	33.96	33.39	701.8	466	781.358	52	0.79207	122	1557572	25	4721782	218	0.555635	0	0.00308663	96772	16280242	1.55514	1.16131	14116500	7057597	32626386	0.518931	0.867094	7325492	0.867094	0.867094	0.449962	0.481069	654762	0.392679	13242	0.0901445
	X000008561469_E11	M0022318-1	LA1C-0021-1	DC	Control	plate2	F	23	28	AGCATGGA	TTAATCAC	13542298	None	13542298	11764654	11764654	34	33.56	692.601	454	785.306	53	0.793976	122	1555095	25	4357308	244	0.526872	0	0.00282745	93466	13542298	1.32589	1.22221	11764654	5881519	28930852	0.548713	0.868734	6455416	0.868734	0.868734	0.476685	0.451287	710708	0.432206	14041	0.100188
	X000008561469_E12	M0011249-1	LA1I-0013-3	MP	Case	plate2	F	23	29	AGGTGCGA	GACATTAA	12459396	None	12459396	10771692	10771692	33.95	33.22	798.794	496	908.395	52	0.75793	122	955744	25	4088145	215	0.580421	0	0.00298363	90585	12459396	1.17883	1.24835	10771692	5385195	21434762	0.555762	0.864544	5986494	0.864544	0.864544	0.48048	0.444238	691371	0.455302	13769	0.0954196
	X000008561469_F01	M0019119-8	LA1I-0097-5	DC	Case	plate2	M	17	23	CACATCCT	TTCCAGCT	11643914	None	11643914	9867776	9867776	34	33.48	609.759	439	644.984	52	0.802447	120	1164526	25	3198769	206	0.524714	0	0.0033345	89157	11643914	0.942059	1.32637	9867776	4931744	24688490	0.509675	0.847462	5029360	0.847462	0.847462	0.43193	0.490325	787626	0.506726	14751	0.0926986
	X000008561469_F02	M0012428-0	LA1C-0163-6	DC	Control	plate2	F	24	30	AGTTGCTT	TGACTTGG	13406634	None	13406634	11607012	11607012	34.01	33.49	716.044	473	803.017	52	0.803433	121	1379151	25	3784268	216	0.546727	0	0.00316916	92325	13406634	1.22716	1.24818	11607012	5800350	28709528	0.511376	0.865766	5935546	0.865766	0.865766	0.442732	0.488624	717306	0.453026	13711	0.0820379
	X000008561469_F03	M0014220-9	LA1I-0146-8	MP	Case	plate2	F	24	30	ATAGCGTC	TTGGTCTG	11592110	None	11592110	9864964	9864964	34.03	33.48	475.211	384	466.266	52	0.707975	120	845140	25	5219877	213	0.481914	0	0.00251781	96322	11592110	1.10894	1.25224	9864964	4925276	17153104	0.646916	0.851007	6381800	0.851007	0.851007	0.55053	0.353084	699810	0.459394	14570	0.219685
	X000008561469_F04	M0006618-4	LA1C-0017-1	DC	Control	plate2	M	33	39	ATTATGTT	TCCACTTC	11154126	None	11154126	9465834	9465834	33.9	33.58	536.158	402	556.974	52	0.767677	117	1122765	25	3793660	211	0.50269	0	0.00286174	92943	11154126	0.988168	1.30676	9465834	4732250	20911416	0.571345	0.84864	5408262	0.84864	0.84864	0.484866	0.428654	767644	0.491462	14993	0.137374
	X000008561469_F05	M0021291-1	LA1C-0014-7	DC	Control	plate2	F	12	17	ATTGTCTG	CACGATTC	12108708	None	12108708	10405910	10405910	33.89	33.59	554.206	421	558.354	52	0.760963	122	945164	25	3748846	202	0.561612	0	0.00303165	93117	12108708	1.07654	1.26799	10405910	5202436	20477096	0.540678	0.859374	5626242	0.859374	0.859374	0.464644	0.459322	721436	0.46443	14852	0.115808
	X000008561469_F06	M0008905-3	LA1C-0075-5	DC	Control	plate2	M	23	29	CAGCAAGG	GCGATATT	14138324	None	14138324	12125520	12125520	34.01	33.26	699.499	467	773.344	52	0.799846	121	1312506	25	3965132	211	0.544387	0	0.0031784	94884	14138324	1.24685	1.20035	12125520	6062208	29561734	0.512258	0.857635	6211392	0.857635	0.857635	0.43933	0.487742	645209	0.428559	13458	0.0847707
	X000008561469_F08	M0009885-6	LA1C-0015-3	DC	Control	plate2	F	77	83	CAGCGGTA	AGTACTGC	10638850	None	10638850	9225710	9225710	33.86	33.51	585.849	423	615.346	52	0.753357	119	805902	25	3730558	202	0.573033	0	0.00283526	93382	10638850	1.04651	1.28356	9225710	4610331	18244014	0.573878	0.867172	5294428	0.867172	0.867172	0.49765	0.426122	740882	0.47505	14974	0.108586
	X000008561469_F09	M0019935-7	LA1C-0026-5	MP	Control	plate2	M	21	26	CAATAGTC	CGACTCTC	11912220	None	11912220	10206530	10206530	33.82	33.59	776.476	481	873.812	53	0.775395	120	1066404	25	3689186	216	0.561283	0	0.00303947	88817	11912220	1.05809	1.27489	10206530	5101597	22520784	0.541639	0.856812	5528254	0.856812	0.856812	0.464083	0.458361	725209	0.470927	14499	0.0847524
	X000008561469_F10	M0023266-1	LA1I-0110-6	DC	Case	plate2	F	36	41	CTATGCGT	CAGCTCAC	12120360	None	12120360	10354354	10354354	33.97	33.61	625.339	436	672.462	52	0.780892	123	1256214	25	3812206	231	0.533532	0	0.00294385	91461	12120360	1.08886	1.27338	10354354	5176514	23754388	0.546988	0.854294	5663710	0.854294	0.854294	0.467289	0.453012	702665	0.469616	13769	0.104438
	X000008561469_F11	M0010508-1	LA1C-0029-5	DC	Control	plate2	M	65	71	CTGTGGCG	CGCGAATA	10516452	None	10516452	8942286	8942286	34.03	33.36	557.945	414	583.016	52	0.780358	121	1059510	25	3615482	226	0.499557	0	0.00285294	90769	10516452	1.04065	1.29053	8942286	4464172	21547352	0.573841	0.850314	5131448	0.850314	0.850314	0.487945	0.426159	810511	0.485167	15595	0.126982
	X000008561469_F12	M0017902-9	LA1C-0083-0	MP	Control	plate2	F	46	52	CGCTATGT	TTCACCTT	13505922	None	13505922	11717984	11717984	34.03	33.42	811.932	500	930.001	52	0.751346	124	927394	25	4519758	219	0.590249	0	0.0028933	92826	13505922	1.29741	1.20662	11717984	5858327	22528748	0.560407	0.867618	6566844	0.867618	0.867618	0.48622	0.439593	666028	0.427021	13866	0.0993231
	X000008561469_G01	M0014546-7	LA1I-0044-8	DC	Case	plate2	M	17	23	CCAGTTAG	TAGTTAGC	8893228	None	8893228	7520824	7520824	33.97	33.63	443.974	370	420.816	52	0.739876	117	755778	25	3889694	215	0.453006	0	0.00266427	91613	8893228	0.855971	1.36382	7520824	3755410	15781918	0.640992	0.84568	4820792	0.84568	0.84568	0.542075	0.359007	856389	0.532258	15503	0.209469
	X000008561469_G02	M0012131-0	LA1I-0171-8	MP	Case	plate2	F	21	27	CTCTCTAC	TATCCTCT	12839764	None	12839764	10897122	10897122	34.02	33.5	647.51	444	704.578	52	0.771662	120	1121294	25	3896365	210	0.535101	0	0.00292313	92750	12839764	1.07619	1.28062	10897122	5444567	23269954	0.538485	0.848701	5867932	0.848701	0.848701	0.457012	0.461515	810808	0.474062	15818	0.117606
	X000008561469_G03	M0015573-0	LA1C-0110-6	DC	Control	plate2	M	9	15	CCTACCAT	CATCCTGG	12480634	None	12480634	10627490	10627490	33.95	33.44	641.924	447	690.756	52	0.812882	123	1352772	25	3435426	223	0.503564	0	0.00320096	91119	12480634	1.05165	1.25318	10627490	5313231	28860014	0.508848	0.851518	5407780	0.851518	0.851518	0.433294	0.491152	698396	0.461904	14601	0.0909848
	X000008561469_G04	M0007683-7	LA1C-0077-0	MP	Control	plate2	F	40	46	GAAGAAGT	AATCTCCA	11630316	None	11630316	9832780	9832780	34.03	33.43	513.734	394	525.078	52	0.789036	114	1159810	25	3380850	200	0.495032	0	0.0028885	91663	11630316	0.931552	1.3126	9832780	4907926	23197598	0.527037	0.845444	5182234	0.845444	0.845444	0.44558	0.472963	856238	0.501079	16642	0.134595
	X000008561469_G05	M0022651-5	LA1I-0076-4	MP	Case	plate2	F	21	26	TCCAGCAA	GCTCCGAT	13635024	None	13635024	11749258	11749258	33.93	33.26	768.3	491	855.154	52	0.766584	123	1069144	25	3986491	214	0.575649	0	0.00325049	90545	13635024	1.15059	1.23918	11749258	5874156	23582652	0.523134	0.861697	6146440	0.861697	0.861697	0.450783	0.476866	693054	0.450155	14327	0.097696
	X000008561469_G06	M0020154-2	LA1I-0058-1	MP	Case	plate2	M	19	24	AAGAGGCA	AGAGTAGA	8724464	None	8724464	7301278	7301278	33.74	32.98	416.877	353	380.796	52	0.714388	114	612340	25	3859780	203	0.47347	0	0.00300886	88878	8724464	0.812403	1.35274	7301278	3646132	13838348	0.646677	0.836874	4721570	0.836874	0.836874	0.541187	0.353323	804678	0.531984	15207	0.205202
	X000008561469_G08	M0022651-5	LA1I-0076-4	DC	Case	plate2	F	21	26	GCCTAGCC	CTTGAATC	9851438	None	9851438	8486322	8486322	34.01	33.63	612.1	428	657.496	53	0.793929	119	996892	25	3187442	216	0.527894	0	0.00291596	88451	9851438	0.92124	1.3342	8486322	4241755	21316864	0.552762	0.86143	4690914	0.86143	0.86143	0.476165	0.447238	764078	0.51692	14063	0.0944984
	X000008561469_G09	M0013418-0	LA1C-0032-3	DC	Control	plate2	M	54	60	GTCCACAG	TGCTATTA	12526286	None	12526286	10793632	10793632	34.05	33.48	710.653	465	797.212	52	0.78622	121	1121776	25	3799813	212	0.559084	0	0.00304586	91958	12526286	1.14929	1.24743	10793632	5396319	24807884	0.533946	0.861679	5763212	0.861679	0.861679	0.460089	0.466054	622809	0.450893	12691	0.0843264
	X000008561469_G11	M0018455-7	LA1I-0019-7	MP	Case	plate2	M	16	21	GATATCCA	GCTCACCA	11829116	None	11829116	10157110	10157110	33.94	33.4	820.516	502	927.672	52	0.78003	123	1006885	25	3597785	215	0.561266	0	0.00310277	86983	11829116	1.04415	1.30171	10157110	5078099	23034160	0.535742	0.858653	5441590	0.858653	0.858653	0.460017	0.464258	702069	0.484356	13473	0.0816867
	X000008561469_G12	M0007178-8	LA1I-0006-8	DC	Case	plate2	M	35	41	GCCGCAAC	CCAATCTG	12560874	None	12560874	10850080	10850080	33.99	33.47	719.274	477	799.535	52	0.78767	125	1128090	25	3938577	220	0.544573	0	0.00309193	92893	12560874	1.23734	1.2405	10850080	5422983	25566696	0.54288	0.8638	5890294	0.8638	0.8638	0.46894	0.45712	654179	0.437409	13383	0.0942818
	X000008561469_H01	M0011702-9	LA1C-0078-5	DC	Control	plate2	F	37	43	AAGGATGT	AGCGCTAA	11973776	None	11973776	10149116	10149116	34.04	33.43	615.916	434	664.983	52	0.78645	118	1134282	25	3716711	213	0.52151	0	0.00297826	95140	11973776	1.09934	1.30369	10149116	5070002	24117008	0.545437	0.847612	5535706	0.847612	0.847612	0.462319	0.454563	757093	0.476149	14245	0.105642
	X000008561469_H02	M0008723-0	LA1I-0143-1	DC	Case	plate2	F	54	60	AGGCAGAA	GTAAGGAG	12624184	None	12624184	10733098	10733098	33.92	33.21	641.163	448	692.684	52	0.780479	124	1245108	25	3976312	224	0.526623	0	0.00319989	91673	12624184	1.14386	1.25222	10733098	5365967	24744180	0.54879	0.850201	5890220	0.850201	0.850201	0.466582	0.45121	717166	0.455644	14440	0.106355
	X000008561469_H03	M0009034-1	LA1C-0011-7	MP	Control	plate2	M	60	66	ATTCTAGG	GGATTAAC	6954918	None	6954918	5936192	5936192	33.94	33.43	666.278	449	732.525	52	0.757087	120	599344	25	2641805	218	0.561731	0	0.00263034	78064	6954918	0.764601	1.44723	5936192	2944858	12487368	0.600674	0.853524	3565716	0.853524	0.853524	0.51269	0.399326	942141	0.569359	15142	0.0826816
	X000008561469_H04	M0022752-1	LA1I-0016-5	MP	Case	plate2	F	27	32	TCCTGAGC	ACTGCATA	12225720	None	12225720	10348456	10348456	34	33.32	631.151	447	682.669	52	0.779984	123	963740	25	3308566	206	0.543302	0	0.00316827	85581	12225720	0.930898	1.28863	10348456	5171303	22241774	0.505586	0.84645	5232030	0.84645	0.84645	0.427953	0.494414	743165	0.489729	15238	0.102199
	X000008561469_H05	M0010548-7	LA1C-0033-8	MP	Control	plate2	F	20	26	TAATGAAC	GCACAATT	14549272	None	14549272	12658402	12658402	33.99	33.33	832.157	518	940.006	52	0.776011	126	1098664	25	4137121	219	0.590916	0	0.00304689	89575	14549272	1.26974	1.22842	12658402	6328713	25836606	0.512096	0.870037	6482316	0.870037	0.870037	0.445542	0.487904	645479	0.431908	13427	0.0867266
	X000008561469_H06	M0025678-5	LA1I-0037-8	MP	Case	plate2	M	18	23	CCAGAGCT	CAACTGAT	8873980	None	8873980	7446118	7446118	34.04	33.29	403.405	375	295.475	50	0.628375	128	455002	25	5215630	221	0.40674	0	0.00221182	87009	8873980	0.824107	1.35964	7446118	3706015	9463114	0.714786	0.839096	5322382	0.839096	0.839096	0.599774	0.285214	876322	0.532552	16218	0.330136
	X000008561469_H07	M0021291-1	LA1C-0014-7	MP	Control	plate2	F	12	17	CGTACTAG	AAGGAGTA	14094068	None	14094068	12140150	12140150	34.03	33.37	870.226	530	984.745	52	0.772296	127	1183636	25	4260529	225	0.575061	0	0.00302325	91128	14094068	1.26214	1.21759	12140150	6068248	25432160	0.533033	0.861366	6471104	0.861366	0.861366	0.459137	0.466967	651938	0.432256	13252	0.0872128
	X000008561469_H08	M0014277-9	LA1I-0062-1	DC	Case	plate2	F	61	67	TATCCAGG	CCAACTAA	14017820	None	14017820	11997252	11997252	34.05	33.43	617.359	440	668.528	52	0.788389	122	1353886	25	4216668	215	0.526787	0	0.00295236	94824	14017820	1.29099	1.20402	11997252	5995996	28000056	0.53347	0.855857	6400170	0.855857	0.855857	0.456574	0.46653	610346	0.424568	12811	0.103738
	X000008561469_H09	M0013979-1	LA1C-0118-8	MP	Control	plate2	F	55	61	TCTGCAAG	CTTCTGGC	11564164	None	11564164	9939538	9939538	33.98	33.52	623.371	440	660.038	52	0.798937	120	1134346	25	3334940	208	0.523467	0	0.00303471	89367	11564164	0.988621	1.29787	9939538	4963822	24510428	0.519842	0.859512	5166990	0.859512	0.859512	0.44681	0.480158	801315	0.495134	15214	0.103331
	X000008561469_H10	M0019827-6	LA1C-0123-9	DC	Control	plate2	F	54	60	TTGTCTAT	TCCGCATA	10477764	None	10477764	8817534	8817534	34.04	33.46	393.733	355	334.29	51	0.701886	118	724902	25	4971006	213	0.424767	0	0.00252603	95551	10477764	0.968283	1.28744	8817534	4402485	15464180	0.663062	0.841547	5846576	0.841547	0.841547	0.557998	0.336938	820904	0.487123	16729	0.272552
	X000008561469_H11	M0022574-9	LA1C-0096-5	MP	Control	plate2	F	59	64	TTATATCT	TCATGTCT	11343640	None	11343640	9769616	9769616	33.99	33.62	632.19	431	705.048	52	0.736951	118	776416	25	3930808	207	0.567088	0	0.0028009	90058	11343640	1.02535	1.25162	9769616	4879787	17605248	0.57246	0.861242	5592718	0.861242	0.861242	0.493027	0.42754	753423	0.476892	14881	0.122039
	X000008561469_H12	M0023986-4	LA1I-0031-8	DC	Case	plate2	F	28	33	TAGGCATG	CTAAGCCT	9804358	None	9804358	8455176	8455176	33.95	33.5	674.704	458	733.996	52	0.802945	125	967134	25	3041952	227	0.522738	0	0.00316011	84107	9804358	0.930973	1.34233	8455176	4227196	22334720	0.540284	0.86239	4568192	0.86239	0.86239	0.465935	0.459716	790518	0.510019	14753	0.0859327
	X000008563969_A01	M0008363-5	LA1C-0076-4	DC	Control	plate3	M	48	54	AAGTAGAG	ATCGACTG	10216906	None	10216906	8753154	8753154	34.61	34.13	1138.04	668	1316.18	50	0.455366	136	407296	25	7057292	253	0.737303	0	0.00267536	84520	10216906	1.33178	1.30249	8753154	4375918	5206110	0.745201	0.856732	6522858	0.856732	0.856732	0.638438	0.254799	695168	0.47457	11479	0.0662093
	X000008563969_A02	M0019745-0	LA1C-0027-2	DC	Control	plate3	F	48	53	ACACGATC	CGGTTCTT	8488588	None	8488588	7343424	7343424	34.6	34.12	1293.78	752	1529.33	49	0.367066	139	238642	25	9882369	267	0.759336	0	0.00251828	91428	8488588	1.48861	1.21985	7343424	3671250	3395678	0.835249	0.865094	6133586	0.865094	0.865094	0.722568	0.164751	631235	0.412291	12229	0.0659477
	X000008563969_A03	M0012411-6	LA1I-0054-1	DC	Case	plate3	F	30	36	TGTTCCGA	AACCTCTT	6400078	None	6400078	5578708	5578708	34.63	34.09	1486.71	860	1781.23	49	0.312326	138	114458	25	8134995	264	0.790993	0	0.00246821	87941	6400078	1.17789	1.29139	5578708	2789032	1909784	0.846582	0.871663	4722836	0.871663	0.871663	0.737934	0.153418	707522	0.465054	13111	0.0523517
	X000008563969_A04	M0009548-0	LA1C-0030-8	MP	Control	plate3	F	48	54	CATGATCG	CGCATATT	8836834	None	8836834	7756124	7756124	34.63	34.13	1489.37	847	1764.7	50	0.417226	137	234964	25	7678766	250	0.774219	0	0.00247794	90190	8836834	1.43915	1.22419	7756124	3877845	4001246	0.785124	0.877704	6089520	0.877704	0.877704	0.689106	0.214876	632138	0.417516	12478	0.0572492
	X000008563969_A05	M0012131-0	LA1I-0171-8	DC	Case	plate3	F	21	27	CGTTACCA	CTGCTCCT	11834420	None	11834420	10275710	10275710	34.62	34.18	751.939	497	831.538	49	0.410394	131	357660	25	9894982	227	0.722532	0	0.00253876	101126	11834420	1.6758	1.13016	10275710	5137308	5100292	0.78004	0.86829	8015460	0.86829	0.86829	0.677301	0.21996	562886	0.370616	12088	0.101539
	X000008563969_A06	M0010399-5	LA1I-0024-6	DC	Case	plate3	M	41	47	CAGAGAGG	TAGATCGC	6703234	None	6703234	5803034	5803034	34.63	34.22	1284.5	745	1525.61	50	0.360393	135	174106	25	8220142	261	0.769303	0	0.00248288	88172	6703234	1.20567	1.28406	5803034	2901302	2616468	0.842567	0.865707	4889444	0.865707	0.865707	0.729416	0.157433	750403	0.464465	13713	0.0576766
	X000008563969_A07	M0017461-6	LA1I-0084-1	DC	Case	plate3	M	34	40	AACGCATT	CCTGTCAT	8367134	None	8367134	7298854	7298854	34.62	34.15	1404.04	811	1674.93	49	0.339858	139	193526	25	9978808	263	0.781179	0	0.00244615	92191	8367134	1.53059	1.21329	7298854	3649037	2864802	0.837535	0.872324	6113046	0.872324	0.872324	0.730602	0.162465	619762	0.400566	12407	0.056333
	X000008563969_A08	M0015693-6	LA1I-0074-6	DC	Case	plate3	M	24	30	ACAGGTAT	CACTTCAT	8300028	None	8300028	7217618	7217618	34.63	34.13	1450.74	841	1724.78	49	0.342899	142	193704	25	9281367	264	0.776972	0	0.00248087	91391	8300028	1.47683	1.19888	7217618	3608376	2827038	0.828515	0.86959	5979906	0.86959	0.86959	0.720468	0.171485	645152	0.40505	13089	0.0588549
	X000008563969_A10	M0017830-2	LA1C-0070-8	MP	Control	plate3	M	16	22	AACAATGG	ATGAATTA	11931422	None	11931422	10408900	10408900	34.63	34.14	871.763	546	982.431	49	0.409614	134	306034	25	9388754	233	0.71516	0	0.00265338	95845	11931422	1.66034	1.17781	10408900	5204129	4915320	0.767671	0.872394	7990616	0.872394	0.872394	0.669712	0.232328	607585	0.386213	12272	0.118858
	X000008563969_A11	M0015236-4	LA1I-0079-1	DC	Case	plate3	F	19	25	ACTGTATC	TGCTTCAC	10379142	None	10379142	8773166	8773166	34.63	34.26	537.407	413	532.225	49	0.460729	131	395212	25	9397234	234	0.599337	0	0.00270717	92258	10379142	1.32084	1.21933	8773166	4385926	6082106	0.799047	0.845269	7010176	0.845269	0.845269	0.67541	0.200953	713223	0.422319	14710	0.194693
	X000008563969_A12	M0014149-0	LA1I-0029-5	MP	Case	plate3	F	26	32	AGGTCGCA	ATCCTTAA	10181888	None	10181888	8657016	8657016	34.59	34.11	1019.65	603	1153.87	51	0.481879	136	371592	25	5801384	248	0.70902	0	0.00272907	80986	10181888	1.1775	1.35331	8657016	4327952	5334884	0.70471	0.850237	6100682	0.850237	0.850237	0.59917	0.29529	800363	0.507595	12618	0.0883358
	X000008563969_B01	M0024532-5	LA1I-0010-5	DC	Case	plate3	F	19	24	GGTCCAGA	GCTAGCAG	9559268	None	9559268	8317548	8317548	34.6	34.1	1160.81	679	1359.7	49	0.393409	136	250026	25	9208575	253	0.759313	0	0.00253427	95310	9559268	1.55238	1.17701	8317548	4158254	4037082	0.804668	0.870103	6692862	0.870103	0.870103	0.700144	0.195332	608740	0.398008	12132	0.0696283
	X000008563969_B02	M0021395-0	LA1I-0009-9	DC	Case	plate3	M	20	25	CATGCTTA	TAGCATTG	7712450	None	7712450	6734052	6734052	34.59	34.12	1466.88	852	1736.28	48	0.321091	147	145664	25	9186035	265	0.776307	0	0.00247115	91966	7712450	1.37894	1.26806	6734052	3366666	2355132	0.837213	0.87314	5637834	0.87314	0.87314	0.731004	0.162787	728332	0.436736	13781	0.0687038
	X000008563969_B05	M0019119-8	LA1I-0097-5	MP	Case	plate3	M	17	23	AGGTTATC	TTAGCCAG	8146442	None	8146442	7147618	7147618	34.6	34.15	1629.86	930	1937.55	50	0.366543	138	192162	25	7943377	255	0.790824	0	0.00250907	89849	8146442	1.40134	1.20839	7147618	3573528	2937000	0.805304	0.877391	5756006	0.877391	0.877391	0.706567	0.194696	622465	0.423288	12030	0.0490215
	X000008563969_B06	M0019109-9	LA1C-0020-0	MP	Control	plate3	F	67	72	GTCTGATG	GAACTTCG	8785752	None	8785752	7672550	7672550	34.58	34.09	1491.65	851	1763.33	50	0.405261	138	269158	25	7746870	257	0.770284	0	0.00255443	89570	8785752	1.42001	1.21058	7672550	3835923	3788544	0.788672	0.873295	6051126	0.873295	0.873295	0.688743	0.211328	621512	0.426825	11752	0.0569203
	X000008563969_B07	M0020202-9	LA1I-0036-4	DC	Case	plate3	M	21	26	CCAACATT	GACGGTTA	9441868	None	9441868	8197608	8197608	34.6	34.08	1102.43	654	1270.98	50	0.435028	137	400975	25	8719610	255	0.74458	0	0.00252642	93570	9441868	1.50525	1.19373	8197608	4098402	4892406	0.797843	0.868219	6540402	0.868219	0.868219	0.692702	0.202157	633350	0.401189	12923	0.0646973
	X000008563969_B08	M0006516-0	LA1C-0094-9	DC	Control	plate3	F	35	41	CAACTCTC	CAAGCTTA	5625316	None	5625316	4856656	4856656	34.64	34.12	1306.37	759	1555.87	49	0.346907	136	134996	25	7028664	256	0.773752	0	0.00248771	85262	5625316	1.00839	1.32296	4856656	2428079	2038528	0.845543	0.863357	4106512	0.863357	0.863357	0.730006	0.154457	774098	0.501422	13717	0.054073
	X000008563969_B09	M0017902-9	LA1C-0083-0 DC B2	DC	Control	plate3	F	46	52	ATTCCTCT	TCAGGCTT	5729416	None	5729416	5002700	5002700	34.63	34.14	1613.46	923	1943.13	49	0.296314	138	85086	25	7415333	266	0.799293	0	0.00244693	84765	5729416	1.11533	1.30888	5002700	2501147	1545698	0.848806	0.873161	4246324	0.873161	0.873161	0.741144	0.151194	698588	0.482393	12492	0.0492246
	X000008563969_B10	M0015573-0	LA1C-0110-6 MP G1	MP	Control	plate3	M	9	15	CTAACTCG	TACTCCAG	6761600	None	6761600	5896218	5896218	34.63	34.16	1700.45	973	2028.79	50	0.354213	139	150186	25	6731561	261	0.787852	0	0.00258065	85809	6761600	1.14303	1.28161	5896218	2947851	2309110	0.809776	0.872015	4774616	0.872015	0.872015	0.706137	0.190224	695076	0.471716	12936	0.0494985
	X000008563969_B11	M0011302-8	LA1I-0081-1 DC D2	DC	Case	plate3	F	17	23	CTGCGGAT	GCTTCCTA	5584688	None	5584688	4851392	4851392	34.59	34.04	1307.01	761	1539.87	50	0.408938	138	153740	25	6498175	263	0.765906	0	0.00257741	82881	5584688	0.990813	1.34514	4851392	2425516	2763196	0.834565	0.868695	4048800	0.868695	0.868695	0.724982	0.165435	749711	0.514347	12969	0.0533993
	X000008563969_C01	M0008889-9	LA1I-0023-2 DC A2	DC	Case	plate3	M	20	26	GCACATCT	TACTCTCC	9624676	None	9624676	8332022	8332022	34.63	34.31	661.699	456	722.029	49	0.393909	127	263608	25	8901717	225	0.695052	0	0.00254856	80185	9624676	1.86718	1.15609	8332022	4165728	4025052	0.798603	0.865694	6653980	0.865694	0.865694	0.691346	0.201397	616387	0.397011	9881	0.126417
	X000008563969_C02	M0015693-6	LA1I-0074-6 MP A1	MP	Case	plate3	M	24	30	GTATAACA	AATTCAAC	7266434	None	7266434	6382276	6382276	34.61	34.21	1626.68	930	1934.81	50	0.357414	139	152454	25	7308060	259	0.79268	0	0.00247948	87215	7266434	1.26934	1.26596	6382276	3190867	2541060	0.810262	0.878323	5171314	0.878323	0.878323	0.711672	0.189738	680407	0.456083	12498	0.0517908
	X000008563969_C03	M0022574-9	LA1C-0096-5 DC E2	DC	Control	plate3	F	59	64	CATAGCGA	GCGATTAC	4386904	None	4386904	3851146	3851146	34.58	34.16	1403.48	810	1677.32	50	0.328598	134	90676	25	6913125	252	0.79047	0	0.00248322	83110	4386904	0.847375	1.40285	3851146	1925383	1583442	0.872809	0.877873	3361314	0.877873	0.877873	0.766216	0.127191	778097	0.540843	13546	0.0515693
	X000008563969_C04	M0012987-5	LA1I-0085-9 MP A1	MP	Case	plate3	F	36	42	GACAGTAA	GTCCAATC	7158226	None	7158226	6336886	6336886	34.51	34.14	1469.47	836	1750.39	50	0.370184	132	149210	25	7677099	249	0.797602	0	0.00250097	87806	7158226	1.33558	1.23434	6336886	3168245	2786254	0.819329	0.885259	5191994	0.885259	0.885259	0.725319	0.180671	625201	0.427413	12603	0.0506257
	X000008563969_C05	M0008353-6	LA1C-0176-6 DC F2	DC	Control	plate3	M	22	28	TTACGCAC	GCTGATTC	7122914	None	7122914	6268362	6268362	34.5	34.07	1184.08	687	1395.73	50	0.401288	132	231100	25	8628305	244	0.776233	0	0.00249962	91400	7122914	1.29961	1.23576	6268362	3133929	3430948	0.838509	0.880028	5256076	0.880028	0.880028	0.737911	0.161491	660979	0.436325	13170	0.051687
	X000008563969_C07	M0011248-3	LA1C-0088-8 DC G2	DC	Control	plate3	M	22	28	CTGTAATC	CTATTAGC	9746694	None	9746694	8468972	8468972	34.59	34.23	748.565	497	824.138	50	0.491991	132	392612	25	7633501	238	0.714604	0	0.00254259	85833	9746694	1.55511	1.17686	8468972	4234128	6186514	0.767534	0.868907	6500220	0.868907	0.868907	0.666915	0.232466	634234	0.399155	12303	0.0903434
	X000008563969_C08	M0012411-6	LA1I-0054-1 MP A1	MP	Case	plate3	F	30	36	GCCGTCGA	AGGTACCA	7425018	None	7425018	6501572	6501572	34.61	34.09	1570.41	896	1861.3	50	0.353021	137	168150	25	7170100	248	0.792086	0	0.00248768	87696	7425018	1.24063	1.23078	6501572	3250499	2478690	0.804013	0.87563	5227346	0.87563	0.87563	0.704018	0.195987	654418	0.435994	13336	0.0488331
	X000008563969_C09	M0011302-8	LA1I-0081-1 MP D1	MP	Case	plate3	F	17	23	GTAACATC	GAACGCTA	7700038	None	7700038	6778418	6778418	34.62	34.16	1443.94	824	1704.7	50	0.4059	135	203676	25	7167543	244	0.783546	0	0.00247724	88274	7700038	1.28035	1.24196	6778418	3389026	3385444	0.796818	0.88031	5401168	0.88031	0.88031	0.701447	0.203182	665908	0.434046	13335	0.051797
	X000008563969_C10	M0021538-5	LA1C-0138-4	MP	Control	plate3	M	34	39	GAAGGAAG	ATCATACC	5811026	None	5811026	5080486	5080486	34.6	34.28	1223.44	701	1432.15	51	0.425938	131	180582	25	5559398	236	0.769691	0	0.00260795	82378	5811026	0.915946	1.33934	5080486	2540066	2904832	0.802696	0.874284	4078084	0.874284	0.874284	0.701784	0.197304	804208	0.527718	13659	0.0529971
	X000008563969_C11	M0022130-0	LA1C-0086-8 DC B2	DC	Control	plate3	M	33	38	GACCTAAC	GACCATCT	8452530	None	8452530	7202166	7202166	34.6	34.13	1106.74	657	1260.26	50	0.480565	140	392290	25	5968417	262	0.715734	0	0.00262935	76699	8452530	1.22605	1.29776	7202166	3600641	4970550	0.750845	0.852072	5407712	0.852072	0.852072	0.639774	0.249155	702371	0.489419	11249	0.0725621
	X000008563969_D01	M0008325-4	LA1C-0131-1 DC G2	DC	Control	plate3	F	55	61	TTCGCTGA	TGACAGCA	11417954	None	11417954	10049456	10049456	34.65	34.26	1086.46	635	1273.07	50	0.397613	133	384164	25	10270479	243	0.759978	0	0.00257973	97582	11417954	1.85894	1.1257	10049456	5024340	4729570	0.790834	0.880145	7947456	0.880145	0.880145	0.696049	0.209166	600506	0.356181	12199	0.0741261
	X000008563969_D02	M0008255-3	LA1I-0122-0 DC A2	DC	Case	plate3	M	56	62	TGCTCGAC	TTCACAGA	9410384	None	9410384	8121464	8121464	34.63	34.21	1120.33	657	1304.67	51	0.471369	134	472938	25	8914083	240	0.728037	0	0.00258206	98815	9410384	1.46132	1.21706	8121464	4060398	5881148	0.80321	0.863032	6523242	0.863032	0.863032	0.693196	0.19679	642173	0.410389	12853	0.0625482
	X000008563969_D04	M0019819-3	LA1C-0024-6 DC G2	DC	Control	plate3	M	57	62	CAGGAGCC	CTTGGCTT	6838162	None	6838162	5955578	5955578	34.61	34.12	1502.48	871	1786.39	50	0.380443	141	246132	25	7867841	270	0.76588	0	0.00249893	89391	6838162	1.1982	1.25106	5955578	2977500	2917100	0.832538	0.870933	4958244	0.870933	0.870933	0.725084	0.167462	658088	0.454506	12754	0.0574042
	X000008563969_D06	M0012428-0	LA1C-0163-6 MP E1	MP	Control	plate3	F	24	30	TTGAATAG	ATATCCGA	8313004	None	8313004	7341220	7341220	34.64	34.16	1559.09	885	1857.12	50	0.377866	134	208846	25	7794235	242	0.798178	0	0.00252391	89946	8313004	1.42354	1.23982	7341220	3670334	3146768	0.797522	0.883101	5854786	0.883101	0.883101	0.704292	0.202478	724802	0.446031	12452	0.0451636
	X000008563969_D07	M0017461-6	LA1I-0084-1 MP B1	MP	Case	plate3	M	34	40	TATCTGCC	TCCAACCA	11462374	None	11462374	10120328	10120328	34.62	34.22	1087.91	639	1256.67	50	0.390232	134	294176	25	8862736	230	0.764069	0	0.00255443	94721	11462374	1.71247	1.14485	10120328	5059740	4156394	0.761909	0.882917	7710768	0.882917	0.882917	0.672703	0.238091	619609	0.372727	12728	0.0813426
	X000008563969_D09	M0012604-6	LA1I-0047-5 DC A2	DC	Case	plate3	M	17	23	TCGCTAGA	CTGACATC	6396380	None	6396380	5621062	5621062	34.57	34.25	1206.7	703	1421.89	50	0.397336	134	189990	25	7445102	252	0.777782	0	0.0025073	89301	6396380	1.14539	1.29718	5621062	2810338	2971578	0.832918	0.878788	4681886	0.878788	0.878788	0.731959	0.167082	762295	0.478646	13711	0.0521821
	X000008563969_D10	M0023521-9	LA1I-0064-0 MP C1	MP	Case	plate3	F	33	38	TGTAATCA	CCTCTAAC	7021912	None	7021912	6175234	6175234	34.63	34.23	1549.29	880	1839.03	51	0.392299	135	175456	25	6623146	247	0.788668	0	0.00249022	86539	7021912	1.20071	1.26754	6175234	3087438	2883076	0.799272	0.879423	4935692	0.879423	0.879423	0.702899	0.200728	695152	0.456164	13340	0.0486474
	X000008563969_D11	M0017483-0	LA1I-0034-7 DC A2	DC	Case	plate3	F	23	28	TTAATCAG	CTGGTATT	4981062	None	4981062	4288600	4288600	34.65	34.12	1390.98	817	1647.65	51	0.383777	139	141126	25	5948144	275	0.768528	0	0.00256051	78006	4981062	0.887569	1.41732	4288600	2144115	2202020	0.839591	0.860981	3600670	0.860981	0.860981	0.722872	0.160409	803873	0.550492	12700	0.0490435
	X000008563969_D12	M0010548-7	LA1C-0033-8 DC F2	DC	Control	plate3	F	20	26	TGCAAGTA	CGAACTTC	5642162	None	5642162	4844554	4844554	34.57	34.14	1489.04	872	1770.26	50	0.341856	143	129578	25	7144787	288	0.770997	0	0.00255879	80154	5642162	1.01794	1.36781	4844554	2421910	2042050	0.848124	0.858634	4108780	0.858634	0.858634	0.728228	0.151877	735644	0.517344	12279	0.0545986
	X000008563969_E02	M0007178-8	LA1I-0006-8 MP A1	MP	Case	plate3	M	35	41	AACTTGAC	GCTCTCTT	7209628	None	7209628	6360516	6360516	34.58	34.09	1437.64	816	1703.88	50	0.407825	132	186998	25	6522623	239	0.787637	0	0.00255398	88572	7209628	1.19246	1.2615	6360516	3180003	3163770	0.79144	0.882225	5033968	0.882225	0.882225	0.698229	0.20856	667911	0.466992	12231	0.050101
	X000008563969_E03	M0023521-9	LA1I-0064-0 DC C2	DC	Case	plate3	F	33	38	TGTCGGAT	AATTGCTT	9740274	None	9740274	8605284	8605284	34.62	34.09	1618.16	919	1942.54	50	0.380323	141	263518	25	10638895	260	0.789652	0	0.00248024	95388	9740274	1.84888	1.13018	8605284	4302253	3984560	0.8225	0.883475	7077844	0.883475	0.883475	0.726658	0.1775	576021	0.3646	11388	0.0499427
	X000008563969_E04	M0015057-4	LA1C-0006-8 MP E1	MP	Control	plate3	F	32	37	TCGCCTTG	CCAACGCT	8396888	None	8396888	7438620	7438620	34.63	34.25	1595.36	907	1901.14	51	0.368684	134	185408	25	7893473	250	0.804129	0	0.00249079	90065	8396888	1.45816	1.20686	7438620	3719101	3013870	0.797431	0.885878	5931784	0.885878	0.885878	0.706426	0.202569	624661	0.405525	12783	0.0454935
	X000008563969_E05	M0013569-0	LA1C-0067-4 MP D1	MP	Control	plate3	F	30	36	AAGACACT	AGTCACCT	7357338	None	7357338	6462318	6462318	34.63	34.16	1458.89	830	1725.91	50	0.381458	134	210426	25	7073991	243	0.786884	0	0.00248201	88977	7357338	1.19779	1.24723	6462318	3230962	2876750	0.802756	0.87835	5187662	0.87835	0.87835	0.7051	0.197244	702011	0.460667	12952	0.0484176
	X000008563969_E06	M0010687-3	LA1C-0097-5 DC F2	DC	Control	plate3	F	44	50	TCTCGGTC	GCGGACTT	10113532	None	10113532	8889618	8889618	34.63	34.13	796.39	513	902.486	49	0.401932	131	332266	25	10971035	237	0.71589	0	0.0024709	92312	10113532	1.75576	1.15434	8889618	4444468	4682810	0.822226	0.878983	7309272	0.878983	0.878983	0.722722	0.177774	603884	0.373788	12048	0.113338
	X000008563969_E09	M0011766-4	LA1C-0091-5 MP F1	MP	Control	plate3	F	43	49	ATTATCAA	GCCACCAT	10982554	None	10982554	9732664	9732664	34.6	34.17	1585.7	903	1888.08	50	0.400699	135	280564	25	8986665	242	0.794782	0	0.00257334	95080	10982554	1.83388	1.14068	9732664	4866013	4375392	0.772159	0.886193	7515164	0.886193	0.886193	0.684282	0.227841	573771	0.365103	11401	0.0495198
	X000008563969_E10	M0021134-3	LA1C-0090-9 DC F2	DC	Control	plate3	F	36	41	ACAGTTGA	ATCTTCTC	10860764	None	10860764	9546518	9546518	34.54	34.25	678.073	465	735.952	50	0.409377	130	391830	25	10757724	228	0.687978	0	0.00252265	95638	10860764	1.66215	1.17015	9546518	4772812	5072452	0.80762	0.878991	7709964	0.878991	0.878991	0.709892	0.192379	606591	0.385912	12139	0.143159
	X000008563969_E11	M0020072-6	LA1C-0061-2 DC F2	DC	Control	plate3	F	18	23	AGCATGGA	TTAATCAC	9105638	None	9105638	7922580	7922580	34.62	34.2	1230.17	712	1446.54	50	0.413497	135	342538	25	9752126	254	0.757311	0	0.002554	97497	9105638	1.56304	1.19818	7922580	3960991	4453280	0.82182	0.870074	6510938	0.870074	0.870074	0.715045	0.17818	629933	0.398424	12423	0.0585523
	X000008563969_E12	M0015236-4	LA1I-0079-1 MP C1	MP	Case	plate3	F	19	25	AGGTGCGA	GACATTAA	10461744	None	10461744	9011640	9011640	34.61	34.09	479.102	398	441.066	48	0.335161	131	244382	25	12781980	224	0.575223	0	0.00245607	79147	10461744	1.8603	1.13685	9011640	4505218	3542074	0.84275	0.86139	7594564	0.86139	0.86139	0.725937	0.15725	618456	0.377697	10926	0.264602
	X000008563969_F02	M0024123-3	LA1I-0028-0 DC D2	DC	Case	plate3	F	38	43	AGTTGCTT	TGACTTGG	8813004	None	8813004	7729698	7729698	34.62	34.21	1335.43	769	1581.82	50	0.393638	136	251990	25	9406332	246	0.777424	0	0.00249076	95490	8813004	1.53775	1.17679	7729698	3864586	3875716	0.82003	0.877079	6338584	0.877079	0.877079	0.719231	0.17997	628246	0.395451	12644	0.0534722
	X000008563969_F03	M0018551-3	LA1I-0030-8 DC C3	DC	Case	plate3	F	57	62	ATAGCGTC	TTGGTCTG	8907664	None	8907664	7841020	7841020	34.63	34.23	1164.51	679	1364.49	50	0.433541	133	383232	25	8622362	244	0.766411	0	0.00255536	91913	8907664	1.49697	1.18837	7841020	3920223	4624466	0.803526	0.880255	6300462	0.880255	0.880255	0.707308	0.196474	668256	0.416073	12351	0.0553174
	X000008563969_F04	M0011764-9	LA1C-0019-7 DC D2	DC	Control	plate3	M	66	72	ATTATGTT	TCCACTTC	8713690	None	8713690	7628824	7628824	34.59	34.26	872.725	541	982.462	51	0.418002	131	300590	25	7904321	230	0.744419	0	0.00261755	91436	8713690	1.34079	1.22929	7628824	3814074	4061562	0.793262	0.875499	6051654	0.875499	0.875499	0.6945	0.206738	697022	0.433975	13300	0.080293
	X000008563969_F05	M0017420-2	LA1I-0077-0 DC A2	DC	Case	plate3	M	22	28	ATTGTCTG	CACGATTC	5526890	None	5526890	4841092	4841092	34.6	34.23	1262.7	733	1491.37	50	0.384944	134	170228	25	6829098	254	0.783516	0	0.00247947	84908	5526890	0.993098	1.33817	4841092	2420378	2462190	0.841984	0.875916	4076124	0.875916	0.875916	0.737508	0.158016	769706	0.504134	13780	0.045459
	X000008563969_F06	M0019109-9	LA1C-0020-0 DC G2	DC	Control	plate3	F	67	72	CAGCAAGG	GCGATATT	6513520	None	6513520	5699112	5699112	34.61	34.01	1483.38	859	1769.16	50	0.344107	141	186538	25	8328891	267	0.784942	0	0.0025128	88117	6513520	1.24064	1.26876	5699112	2849302	2381146	0.846884	0.874966	4826484	0.874966	0.874966	0.740995	0.153116	690114	0.446356	13345	0.0502301
	X000008563969_F07	M0020583-2	LA1I-0181-9 DC B2	DC	Case	plate3	M	19	25	CGCCTTCC	CAGCGATT	5772804	None	5772804	5033520	5033520	34.61	34.21	1159.61	677	1362.93	50	0.434022	132	226520	25	6847619	253	0.761063	0	0.00254871	86222	5772804	1.00116	1.33957	5033520	2516532	3252828	0.83682	0.871937	4212148	0.871937	0.871937	0.729654	0.16318	798496	0.504387	14260	0.0501828
	X000008563969_F08	M0007684-5	LA1C-0004-3 DC E2	DC	Control	plate3	F	18	24	CAGCGGTA	AGTACTGC	6212338	None	6212338	5359608	5359608	34.57	34.16	892.836	547	1008.87	51	0.446251	132	251302	25	6803575	243	0.734944	0	0.00252335	89236	6212338	0.977586	1.33535	5359608	2679542	3628218	0.826558	0.862736	4430028	0.862736	0.862736	0.713102	0.173442	766238	0.49962	14338	0.0650956
	X000008563969_F12	M0011972-8	LA1C-0120-2	DC	Control	plate3	F	25	31	CGCTATGT	TTCACCTT	6882568	None	6882568	5958568	5958568	34.62	34.11	1245.97	731	1454.84	50	0.426347	139	253400	25	7330736	256	0.752808	0	0.00255314	88196	6882568	1.16776	1.31252	5958568	2978922	3598548	0.821739	0.865748	4896388	0.865748	0.865748	0.711419	0.178261	764683	0.476649	13765	0.0573396
	X000008563969_G01	M0019692-4	LA1I-0095-4 MP B1	MP	Case	plate3	M	34	40	CCAGTTAG	TAGTTAGC	7424362	None	7424362	6493710	6493710	34.61	34.27	1057.12	617	1216.17	51	0.486199	130	319860	25	5828991	236	0.744639	0	0.00261722	87528	7424362	1.06746	1.28746	6493710	3246671	4621310	0.766735	0.874649	4978952	0.874649	0.874649	0.670624	0.233265	762979	0.471009	15074	0.0622145
	X000008563969_G02	M0024123-3	LA1I-0028-0 MP D1	MP	Case	plate3	F	38	43	CTCTCTAC	TATCCTCT	6883266	None	6883266	6026250	6026250	34.64	34.2	1596	909	1893.51	50	0.381573	134	190836	25	6629363	249	0.788348	0	0.00248914	86096	6883266	1.15351	1.27909	6026250	3012934	2707954	0.803592	0.875493	4842648	0.875493	0.875493	0.703539	0.196408	702806	0.464095	13448	0.0453557
	X000008563969_G03	M0006516-0	LA1C-0094-9	MP	Control	plate3	F	35	41	CCTACCAT	CATCCTGG	10130150	None	10130150	8918080	8918080	34.58	34.18	1662.42	945	1983.55	50	0.38422	137	253546	25	8468607	252	0.796728	0	0.00253558	92710	10130150	1.6905	1.15571	8918080	4458778	3743242	0.777444	0.88035	6933308	0.88035	0.88035	0.684423	0.222556	582112	0.379443	11519	0.0451569
	X000008563969_G04	M0012019-7	LA1C-0180-6 DC E2	DC	Control	plate3	F	49	55	GAAGAAGT	AATCTCCA	7358378	None	7358378	6503694	6503694	34.64	34.19	1402.17	809	1668.86	50	0.367636	136	198296	25	8562551	255	0.795823	0	0.0024702	90762	7358378	1.37961	1.22046	6503694	3251571	2905540	0.832031	0.883849	5411276	0.883849	0.883849	0.73539	0.167969	667656	0.428785	12620	0.047616
	X000008563969_G05	M0015057-4	LA1C-0006-8 DC E2	DC	Control	plate3	F	32	37	TCCAGCAA	GCTCCGAT	5157392	None	5157392	4529438	4529438	34.6	34.09	1510.09	867	1808.99	50	0.323937	135	102648	25	7111338	250	0.801149	0	0.00249499	84661	5157392	0.991165	1.35044	4529438	2264554	1703572	0.856406	0.878242	3879038	0.878242	0.878242	0.752132	0.143594	731843	0.504452	13323	0.0437867
	X000008563969_G06	M0018532-3	LA1I-0022-2 DC C2	DC	Case	plate3	F	29	34	AAGAGGCA	AGAGTAGA	7140660	None	7140660	6263264	6263264	34.46	33.9	1219.39	705	1441.85	50	0.3694	133	208946	25	8837673	249	0.780106	0	0.00259172	89933	7140660	1.32701	1.26061	6263264	3131362	2984442	0.842022	0.877127	5273808	0.877127	0.877127	0.73856	0.157978	677997	0.433878	13094	0.0531731
	X000008563969_G07	M0019819-3	LA1C-0024-6 MP G1	MP	Control	plate3	M	57	62	GACCAGGA	CCATCACA	11302546	None	11302546	9953118	9953118	34.62	34.2	1652.31	942	1964.28	50	0.386998	139	322600	25	9588374	249	0.792112	0	0.00256976	94259	11302546	1.89544	1.12535	9953118	4976107	4287966	0.780117	0.880609	7764600	0.880609	0.880609	0.686978	0.219883	512015	0.355413	10122	0.0470406
	X000008563969_G08	M0016843-6	LA1I-0167-4 DC D2	DC	Case	plate3	M	21	27	GCCTAGCC	CTTGAATC	7740888	None	7740888	6813008	6813008	34.63	34.29	738.375	483	825.985	50	0.423181	129	260044	25	8761881	239	0.709802	0	0.00252654	75430	7740888	1.7611	1.17905	6813008	3406301	4056162	0.828529	0.880133	5644776	0.880133	0.880133	0.729216	0.171471	595825	0.4063	9664	0.11556
	X000008563969_G10	M0006605-1	LA1C-0009-9 MP H1	MP	Control	plate3	M	50	56	GACCGTTG	GGTTATCT	8198078	None	8198078	7263004	7263004	34.59	34.18	1602.52	910	1904.96	51	0.411482	136	210076	25	7317586	247	0.795612	0	0.00257734	88451	8198078	1.40304	1.22896	7263004	3631264	3647014	0.788286	0.88594	5725324	0.88594	0.88594	0.698374	0.211714	680018	0.434828	12580	0.0443575
	X000008563969_G11	M0012538-6	LA1C-0072-0 MP F1	MP	Control	plate3	F	30	36	GATATCCA	GCTCACCA	10059606	None	10059606	8888422	8888422	34.59	34.16	1303.66	740	1533.67	50	0.393096	134	272640	25	8813478	239	0.783322	0	0.00251623	92433	10059606	1.60477	1.20029	8888422	4443971	4031362	0.785407	0.883576	6981026	0.883576	0.883576	0.693966	0.214593	662948	0.411703	12165	0.0579848
	X000008563969_H01	M0007827-0	LA1C-0002-0 MP E1	MP	Control	plate3	M	47	53	AAGGATGT	AGCGCTAA	6861818	None	6861818	5891224	5891224	34.59	33.99	1337.93	778	1548.46	50	0.446183	142	215856	25	5300496	251	0.751291	0	0.00272709	75915	6861818	0.896929	1.42123	5891224	2945398	3501488	0.767185	0.858552	4519660	0.858552	0.858552	0.658668	0.232815	823301	0.549577	12979	0.0552412
	X000008563969_H03	M0023986-4	LA1I-0031-8 MP D1	MP	Case	plate3	F	28	33	ATTCTAGG	GGATTAAC	5476606	None	5476606	4809742	4809742	34.61	34.21	1455.17	829	1718.92	50	0.416402	134	163660	25	6221410	245	0.780589	0	0.00248102	83591	5476606	0.95222	1.33632	4809742	2404694	2761886	0.829398	0.878234	3989188	0.878234	0.878234	0.728405	0.170602	822586	0.51226	14722	0.045071
	X000008563969_H04	M0019935-7	LA1C-0026-5 DC F2	DC	Control	plate3	M	21	26	TCCTGAGC	ACTGCATA	8340290	None	8340290	7325646	7325646	34.63	34.12	1184.67	689	1386.17	49	0.387805	135	244230	25	8716977	238	0.782423	0	0.00249754	92990	8340290	1.39518	1.21472	7325646	3662504	3532374	0.816481	0.878344	5981254	0.878344	0.878344	0.717152	0.183519	661979	0.4109	13516	0.050318
	X000008563969_H05	M0006312-4	LA1C-0122-0 DC D2	DC	Control	plate3	F	43	50	TAATGAAC	GCACAATT	8953450	None	8953450	7862934	7862934	34.62	34.09	1206.2	703	1411.43	50	0.420439	137	333968	25	9517616	245	0.769393	0	0.00246091	94474	8953450	1.53503	1.17856	7862934	3931142	4510650	0.819192	0.878202	6441252	0.878202	0.878202	0.719416	0.180808	645317	0.398172	12759	0.0514327
	X000008563969_H06	M0023555-7	LA1I-0051-5 MP D1	MP	Case	plate3	M	59	64	CCAGAGCT	CAACTGAT	8342732	None	8342732	7383270	7383270	34.63	34.15	1684.91	956	2009.52	50	0.365614	136	183190	25	8074951	247	0.80582	0	0.00248054	89150	8342732	1.47325	1.19924	7383270	3691387	2990170	0.802605	0.884994	5925852	0.884994	0.884994	0.710301	0.197395	654387	0.418963	12080	0.0423444
	X000008563969_H07	M0009777-5	LA1I-0025-4 MP B1	MP	Case	plate3	F	53	59	CGTACTAG	AAGGAGTA	9438228	None	9438228	8351780	8351780	34.64	34.15	1647.39	930	1966.17	50	0.404371	136	242524	25	8496463	247	0.794462	0	0.00248043	90732	9438228	1.63541	1.17395	8351780	4175616	4042772	0.790019	0.884889	6598066	0.884889	0.884889	0.699079	0.209981	586269	0.387606	11623	0.0454435
	X000008563969_H11	M0021784-5	LA1C-0081-1 MP E1	MP	Control	plate3	F	56	61	TTATATCT	TCATGTCT	11664700	None	11664700	10278418	10278418	34.63	34.29	1046.78	615	1203.2	50	0.382275	132	284766	25	9218986	227	0.758514	0	0.0025715	92998	11664700	1.73852	1.16076	10278418	5138914	4097114	0.766581	0.881156	7879242	0.881156	0.881156	0.675477	0.233419	667106	0.382063	13028	0.0863284
	X000008563969_H12	M0011764-9	LA1C-0019-7 MP D1	MP	Control	plate3	M	66	72	TAGGCATG	CTAAGCCT	6736884	None	6736884	5634010	5634010	34.6	34.1	570.584	403	591.018	51	0.438357	124	208320	25	5258840	222	0.657069	0	0.00265179	65636	6736884	1.09732	1.45451	5634010	2816754	3358310	0.774213	0.836293	4361926	0.836293	0.836293	0.647469	0.225787	995728	0.574937	10549	0.136043
[truncated: 29 more columns]
