# Supplementary material for: History of tuberculosis disease is associated with genetic regulatory variation in Peruvians
Source: PLoS Genet. 2024 Jun 13;20(6):e1011313. doi: 10.1371/journal.pgen.1011313 (PMC11208071; doi:10.1371/journal.pgen.1011313)
Supplement: S3 Table — (XLSX) [file pgen.1011313.s004.xlsx]

## Sheet: Supplementary Table 3
	S3 Table: Significant eQTLs in dendritic cells
	Gene ID	Gene Name	Gene Type	nvar	shape1	shape2	sid	dist	npval	beta	ppval	bpval
	ENSG00000204644	ZFP57	protein_coding	6667	0.988432	80.7229	6_29642978_C_CAACTTGAA	0	1.80445e-31	1.57959	0.000999001	5.56413e-23
	ENSG00000134184	GSTM1	protein_coding	2526	1.09857	140.516	1_110232983_A_G	0	3.08042e-22	-1.52976	0.000999001	1.01158e-17
	ENSG00000213977	TAX1BP3	protein_coding	4509	1.02186	254.702	17_3569570_C_T	0	1.18039e-22	-0.5112	0.000999001	4.99859e-17
	ENSG00000164308	ERAP2	protein_coding	3951	1.10346	80.4742	5_96247586_G_A	0	2.24064e-20	-1.13362	0.000999001	1.01388e-15
	ENSG00000083544	TDRD3	protein_coding	4180	0.989024	80.2738	13_60968740_C_G	-1852	1.75134e-21	1.69915	0.000999001	6.63709e-15
	ENSG00000160221	C21orf33	protein_coding	3684	0.999361	142.492	21_45573361_G_A	7756	6.9517e-21	-1.0061	0.000999001	7.56581e-15
	ENSG00000204792	LINC01291	lincRNA	3171	1.03429	98.1167	2_75185856_G_T	20311	1.61471e-19	0.717467	0.000999001	2.5364e-14
	ENSG00000203875	SNHG5	processed_transcript	3935	1.0129	54.7311	6_86762088_A_G	-373634	4.40828e-21	0.796645	0.000999001	2.69164e-14
	ENSG00000215440	NPEPL1	protein_coding	3135	1.00388	194.99	20_57267942_T_C	0	1.42262e-19	-0.549169	0.000999001	3.12242e-14
	ENSG00000198468	FLVCR1-AS1	lincRNA	2910	1.04103	119.611	1_213044141_C_T	-12711	1.08425e-18	1.14959	0.000999001	3.53239e-14
	ENSG00000280071	CH507-9B2.3	protein_coding	3763	0.916262	108.014	21_45507193_G_A	-46317	5.48064e-22	-1.37183	0.000999001	6.13207e-14
	ENSG00000176261	ZBTB8OS	protein_coding	1994	1.07857	54.8422	1_33129183_A_AT	-12679	6.73504e-18	0.555047	0.000999001	7.76974e-14
	ENSG00000254415	SIGLEC14	protein_coding	4655	1.00289	274.523	19_52134835_T_<CN0>	10972	4.19477e-18	-1.1114	0.000999001	2.78321e-13
	ENSG00000235111	RP1-29C18.8	sense_intronic	5418	1.0064	201.989	22_50044824_C_T	-35460	1.89891e-18	-0.697468	0.000999001	8.64637e-13
	ENSG00000263335	AF001548.5	antisense	1615	1.03935	58.736	16_15807677_T_C	-12855	1.15449e-17	0.950852	0.000999001	1.08029e-12
	ENSG00000204520	MICA	protein_coding	11308	1.04583	133.671	6_31362642_G_A	-4920	6.38449e-19	-0.789892	0.000999001	1.11412e-12
	ENSG00000260135	RP11-212I21.2	lincRNA	4508	1.02231	211.442	16_55468374_T_G	0	2.18939e-17	1.26494	0.000999001	1.25327e-12
	ENSG00000158477	CD1A	protein_coding	3793	1.05952	113.209	1_158224282_A_G	0	4.06531e-17	-1.44431	0.000999001	1.70064e-12
	ENSG00000229391	HLA-DRB6	transcribed_unprocessed_pseudogene	13268	1.01777	143.644	6_32587352_C_G	-59553	1.69555e-18	0.98314	0.000999001	2.62119e-12
	ENSG00000188282	RUFY4	protein_coding	3225	1.00882	143.424	2_218931055_T_C	0	4.83221e-16	0.773016	0.000999001	3.07371e-12
	ENSG00000204634	TBC1D8	protein_coding	4364	1.08115	72.6687	2_101715514_CA_C	0	2.92255e-17	0.780583	0.000999001	4.45185e-12
	ENSG00000100376	FAM118A	protein_coding	4380	0.993902	149.458	22_45714489_T_C	0	4.21051e-18	-1.45181	0.000999001	5.17951e-12
	ENSG00000105193	RPS16	protein_coding	3401	1.03142	114.39	19_39928107_G_T	-1519	1.3459e-16	0.271694	0.000999001	5.29287e-12
	ENSG00000241945	PWP2	protein_coding	3687	1.02773	171.28	21_45477100_G_A	-50072	2.05195e-16	1.0136	0.000999001	5.36024e-12
	ENSG00000125257	ABCC4	protein_coding	4086	1.06261	133.896	13_95893776_C_T	0	1.51093e-16	0.547601	0.000999001	5.6461e-12
	ENSG00000135472	FAIM2	protein_coding	2405	1.01163	64.7585	12_50296488_G_GC	0	9.62217e-16	1.32639	0.000999001	6.65942e-12
	ENSG00000106565	TMEM176B	protein_coding	4243	1.09556	134.672	7_150473631_C_CA	14743	2.35663e-16	-1.44306	0.000999001	9.47892e-12
	ENSG00000224557	HLA-DPB2	transcribed_unprocessed_pseudogene	14067	0.984703	210.268	6_33055286_TTC_T	-24941	2.42185e-17	1.34552	0.000999001	1.06899e-11
	ENSG00000196735	HLA-DQA1	protein_coding	13412	1.09518	131.73	6_32606085_A_T	0	2.89339e-17	-1.83764	0.000999001	1.26443e-11
	ENSG00000176014	TUBB6	protein_coding	4165	1.02979	121.583	18_12333363_A_T	0	7.40184e-16	-0.242635	0.000999001	2.29164e-11
	ENSG00000104518	GSDMD	protein_coding	3313	1.06577	86.4119	8_144643169_C_T	0	1.06045e-15	0.595187	0.000999001	3.61613e-11
	ENSG00000196126	HLA-DRB1	protein_coding	13347	1.04862	123.031	6_32539391_T_C	0	5.23413e-17	-1.12813	0.000999001	5.03072e-11
	ENSG00000146700	SSC4D	protein_coding	3366	0.957091	85.1425	7_76013715_C_T	4937	6.22324e-16	0.894772	0.000999001	5.25483e-11
	ENSG00000105928	DFNA5	protein_coding	4671	1.042	158.621	7_24796693_C_G	0	4.16777e-16	0.94572	0.000999001	6.09454e-11
	ENSG00000148848	ADAM12	protein_coding	4564	1.02924	276.789	10_127738918_G_A	0	5.86813e-15	-0.813564	0.000999001	6.25572e-11
	ENSG00000103811	CTSH	protein_coding	4701	1.04565	151.478	15_79230737_G_T	0	3.62302e-15	0.684386	0.000999001	1.05778e-10
	ENSG00000084207	GSTP1	protein_coding	1591	1.00168	43.7828	11_67342580_G_A	-8487	1.50303e-14	-0.319499	0.000999001	1.07465e-10
	ENSG00000262370	RP11-473M20.9	lincRNA	2646	1.02156	162.406	16_3130653_C_T	0	2.31637e-14	-0.543709	0.000999001	1.26474e-10
	ENSG00000237541	HLA-DQA2	protein_coding	13478	1.11068	157.807	6_32605132_T_C	-103988	2.79377e-15	0.9525	0.000999001	1.52032e-10
	ENSG00000124588	NQO2	protein_coding	4655	1.08802	192.828	6_3022949_CAAAT_C	0	3.90513e-15	-0.694797	0.000999001	1.58293e-10
	ENSG00000100079	LGALS2	protein_coding	3319	1.08034	135.611	22_37966060_T_C	194	2.10078e-14	-1.4052	0.000999001	2.27248e-10
	ENSG00000277149	TYW1B	protein_coding	3162	0.973643	115.487	7_72213483_A_G	0	1.82297e-14	0.715221	0.000999001	2.91337e-10
	ENSG00000002933	TMEM176A	protein_coding	4250	1.07146	141.198	7_150473631_C_CA	-23861	1.00833e-14	-1.1152	0.000999001	3.24226e-10
	ENSG00000156110	ADK	protein_coding	3228	1.01944	59.6165	10_75928933_T_C	0	7.90134e-14	0.429031	0.000999001	5.35943e-10
	ENSG00000155158	TTC39B	protein_coding	4252	1.10412	164.695	9_15290402_G_C	0	1.76851e-14	-0.645492	0.000999001	5.91711e-10
	ENSG00000135549	PKIB	protein_coding	3437	1.04527	80.269	6_123019708_G_C	0	2.50087e-14	-1.07255	0.000999001	5.98725e-10
	ENSG00000049247	UTS2	protein_coding	2894	1.02363	122.765	1_8012554_G_A	-98982	1.08407e-13	0.892941	0.000999001	1.66566e-09
	ENSG00000125611	CHCHD5	protein_coding	3190	0.984122	117.947	2_113332300_TAAAA_T	-9514	2.64666e-13	-0.499958	0.000999001	1.79748e-09
	ENSG00000131238	PPT1	protein_coding	2808	1.07719	84.0495	1_40559053_AATAGG_A	0	1.64479e-13	0.342214	0.000999001	1.97738e-09
	ENSG00000089327	FXYD5	protein_coding	3408	1.05278	203.028	19_35692403_C_T	31617	1.73222e-12	0.286526	0.000999001	2.85697e-09
	ENSG00000135636	DYSF	protein_coding	3769	0.930849	185.518	2_71829821_G_T	0	1.5075e-13	-1.39917	0.000999001	3.15033e-09
	ENSG00000204946	ZNF783	protein_coding	3570	1.00449	151.82	7_148920012_A_G	-39251	4.23905e-13	0.46811	0.000999001	3.41604e-09
	ENSG00000101307	SIRPB1	protein_coding	4015	1.007	251.102	20_1559696_C_A	0	2.9797e-13	-0.902942	0.000999001	3.96679e-09
	ENSG00000104964	AES	protein_coding	3839	1.06851	237.158	19_3062986_C_G	0	8.31379e-13	-0.674713	0.000999001	4.42992e-09
	ENSG00000169439	SDC2	protein_coding	3006	1.04391	136.68	8_97506345_C_T	0	7.36187e-13	0.473939	0.000999001	4.69242e-09
	ENSG00000275464	CH507-9B2.5	protein_coding	3687	1.02124	169.176	21_45480782_T_TATAC	-46423	4.94863e-13	-0.858553	0.000999001	4.80133e-09
	ENSG00000053918	KCNQ1	protein_coding	5004	1.05213	241.021	11_2497501_C_T	0	7.72208e-13	-0.541188	0.000999001	5.42466e-09
	ENSG00000141232	TOB1	protein_coding	3474	1.03319	182.715	17_48940422_T_C	0	7.06678e-13	0.399284	0.000999001	5.66839e-09
	ENSG00000085063	CD59	protein_coding	3275	1.03824	139.553	11_33743679_T_G	0	8.58645e-13	-0.534397	0.000999001	5.76968e-09
	ENSG00000179344	HLA-DQB1	protein_coding	13421	0.998439	162.101	6_32620572_G_A	6673	4.65334e-14	-2.04015	0.000999001	6.65863e-09
	ENSG00000187134	AKR1C1	protein_coding	4770	0.938351	208.11	10_5023984_A_T	0	2.31558e-13	1.84473	0.000999001	1.14727e-08
	ENSG00000164935	DCSTAMP	protein_coding	3083	1.03515	72.1727	8_105351998_A_C	0	1.03984e-12	0.620865	0.000999001	1.23433e-08
	ENSG00000243961	RP5-839B4.8	lincRNA	3464	1.03374	144.533	20_9961532_C_T	-5205	1.25799e-12	0.936671	0.000999001	1.26393e-08
	ENSG00000086061	DNAJA1	protein_coding	3761	1.05181	100.06	9_33005601_AT_A	-19608	1.09717e-12	-0.190673	0.000999001	1.4754e-08
	ENSG00000223865	HLA-DPB1	protein_coding	14010	1.07465	157.369	6_33048461_T_A	0	1.5662e-13	-0.425769	0.000999001	1.81784e-08
	ENSG00000148655	C10orf11	protein_coding	4282	0.971998	133.72	10_77215583_C_G	0	6.66278e-13	0.778334	0.000999001	1.83219e-08
	ENSG00000253958	CLDN23	protein_coding	3188	1.00883	146.586	8_8540189_T_C	-19260	3.38238e-12	0.603192	0.000999001	1.84459e-08
	ENSG00000211697	TRGV5	TR_V_gene	3840	1.06094	101.957	7_38410921_C_T	-21298	1.64274e-12	0.68106	0.000999001	2.22588e-08
	ENSG00000126246	IGFLR1	protein_coding	3513	1.13352	129.563	19_36200780_C_CA	28923	1.14723e-11	-0.376014	0.000999001	3.58284e-08
	ENSG00000070770	CSNK2A2	protein_coding	4247	1.04466	215.278	16_58196965_T_G	0	2.13152e-11	-0.336974	0.000999001	4.34537e-08
	ENSG00000090382	LYZ	protein_coding	3228	1.06263	104.566	12_69771073_G_T	23059	5.29039e-12	-0.719193	0.000999001	4.90119e-08
	ENSG00000254521	SIGLEC12	protein_coding	4478	0.955139	280.015	19_52003992_G_A	0	2.27465e-12	-0.823876	0.000999001	5.36435e-08
	ENSG00000091640	SPAG7	protein_coding	3880	1.02547	130.455	17_4931553_G_T	-60386	4.04286e-12	0.325891	0.000999001	5.83815e-08
	ENSG00000146386	ABRACL	protein_coding	3235	1.00648	153.861	6_139350182_G_A	0	9.64443e-12	-0.416514	0.000999001	6.48829e-08
	ENSG00000239445	ST3GAL6-AS1	antisense	4901	1.07671	64.404	3_98434493_C_T	0	1.24961e-11	-0.527629	0.000999001	6.61921e-08
	ENSG00000111726	CMAS	protein_coding	2588	1.09715	97.3218	12_22195840_T_A	-3269	3.47488e-11	0.423912	0.000999001	6.69352e-08
	ENSG00000114735	HEMK1	protein_coding	1630	0.93111	22.4696	3_50552029_T_A	-54555	3.04417e-11	-0.428556	0.000999001	7.61549e-08
	ENSG00000004809	SLC22A16	protein_coding	2613	1.05792	91.103	6_110805531_A_T	-7687	4.05506e-11	-1.18672	0.000999001	8.0056e-08
	ENSG00000168275	COA6	protein_coding	3575	1.02987	217.292	1_234507977_C_T	-1226	2.70655e-11	0.296809	0.000999001	1.08606e-07
	ENSG00000246582	RP11-1149O23.3	processed_transcript	4061	1.06225	150.959	8_23083015_A_T	0	8.37247e-12	-0.782028	0.000999001	1.20299e-07
	ENSG00000134061	CD180	protein_coding	3758	1.0014	124.469	5_66508261_T_C	-15634	6.0543e-12	0.99233	0.000999001	1.26512e-07
	ENSG00000225138	CTD-2228K2.7	processed_transcript	2980	1.06216	104.108	5_466458_T_C	-6894	4.09773e-11	0.716535	0.000999001	1.29322e-07
	ENSG00000218510	LINC00339	lincRNA	3546	0.964549	150.373	1_22354277_C_T	0	5.11791e-12	-0.892099	0.000999001	1.35273e-07
	ENSG00000160075	SSU72	protein_coding	3443	1.05568	142.884	1_1430367_G_A	46687	2.61935e-11	-0.284708	0.000999001	1.41794e-07
	ENSG00000172270	BSG	protein_coding	3082	1.07506	249.43	19_571889_G_A	0	4.94914e-11	0.244519	0.000999001	1.42698e-07
	ENSG00000105501	SIGLEC5	protein_coding	4692	1.02434	305.409	19_52134835_T_<CN0>	0	2.50026e-11	1.00264	0.000999001	1.5298e-07
	ENSG00000001036	FUCA2	protein_coding	3000	1.08667	102.774	6_143826002_A_C	0	3.83442e-11	-0.225335	0.000999001	1.56696e-07
	ENSG00000198502	HLA-DRB5	protein_coding	13157	1.04362	146.471	6_32539391_T_C	-41327	5.05811e-12	-1.78992	0.000999001	1.71508e-07
	ENSG00000131401	NAPSB	transcribed_unprocessed_pseudogene	3209	1.01749	231.575	19_50845704_G_A	0	3.82458e-11	-0.684943	0.000999001	1.75197e-07
	ENSG00000230581	ACTG1P14	processed_pseudogene	4695	1.08115	200.786	9_6803756_A_AG	-30701	7.27116e-11	0.498057	0.000999001	2.01416e-07
	ENSG00000124614	RPS10	protein_coding	3485	1.01187	122.798	6_34321217_AT_A	64014	3.58283e-11	0.227722	0.000999001	2.04547e-07
	ENSG00000250021	C15orf38-AP3S2	protein_coding	4389	1.00739	149.431	15_90466647_A_G	-10533	1.56356e-11	0.35649	0.000999001	2.1735e-07
	ENSG00000188511	C22orf34	lincRNA	6128	1.0977	221.177	22_50010891_G_A	0	1.66266e-11	0.603025	0.000999001	2.1967e-07
	ENSG00000144815	NXPE3	protein_coding	3083	1.08866	67.1594	3_101198450_CA_C	-299596	1.18694e-10	-0.606869	0.000999001	2.64936e-07
	ENSG00000121933	TMIGD3	protein_coding	3224	0.985239	153.207	1_112038035_A_C	0	9.58378e-11	-0.650718	0.000999001	3.85276e-07
	ENSG00000174945	AMZ1	protein_coding	5923	1.03238	178.384	7_2733676_A_G	0	5.04848e-11	0.706633	0.000999001	4.21092e-07
	ENSG00000030066	NUP160	protein_coding	3311	1.01112	28.7138	11_47808980_CTT_C	0	3.53861e-10	0.487273	0.000999001	4.79324e-07
	ENSG00000176834	VSIG10	protein_coding	4233	1.07738	312.077	12_118505269_CT_C	0	3.93575e-10	0.600532	0.000999001	5.08164e-07
	ENSG00000272221	XXbac-BPG181B23.7	lincRNA	11121	1.06379	127.964	6_31358899_C_A	3168	2.20976e-11	-0.664538	0.000999001	5.22416e-07
	ENSG00000176871	WSB2	protein_coding	3970	1.02339	231.548	12_118513064_C_T	-12829	1.625e-10	0.268917	0.000999001	5.71706e-07
	ENSG00000206503	HLA-A	protein_coding	6843	1.09075	80.2295	6_29907169_A_C	-1869	7.87981e-11	-0.466326	0.000999001	5.734e-07
	ENSG00000185829	ARL17A	protein_coding	1989	1.04548	59.8388	17_44846681_CA_C	-189593	2.30533e-10	-0.442494	0.000999001	6.41968e-07
	ENSG00000107731	UNC5B	protein_coding	4331	1.05185	192.82	10_73002678_A_T	0	9.45359e-11	0.333449	0.000999001	6.57729e-07
	ENSG00000137944	CCBL2	protein_coding	2717	1.06624	80.5139	1_89418403_C_T	0	2.92787e-10	-0.364546	0.000999001	7.50677e-07
	ENSG00000134202	GSTM3	protein_coding	2524	1.03308	114.534	1_110271429_T_G	5126	1.00716e-10	0.79734	0.000999001	8.54989e-07
	ENSG00000172785	CBWD1	protein_coding	3236	1.07545	112.424	9_178431_C_T	0	2.21258e-10	-0.372446	0.000999001	8.59085e-07
	ENSG00000167815	PRDX2	protein_coding	2938	1.00941	113.729	19_12857836_A_G	49799	1.38351e-10	0.496316	0.000999001	9.15249e-07
	ENSG00000196839	ADA	protein_coding	3850	1.03247	138.254	20_43267265_T_G	0	2.6132e-10	-0.731538	0.000999001	9.37813e-07
	ENSG00000184983	NDUFA6	protein_coding	4252	1.02901	74.022	22_42420272_T_C	61258	1.78019e-10	0.20372	0.000999001	1.01543e-06
	ENSG00000226124	FTCDNL1	protein_coding	2847	1.03371	65.1934	2_200642571_G_A	0	2.87853e-10	-0.44909	0.000999001	1.07086e-06
	ENSG00000204525	HLA-C	protein_coding	10663	1.05916	124.559	6_31239378_T_G	0	4.2984e-11	-0.389814	0.000999001	1.08061e-06
	ENSG00000165272	AQP3	protein_coding	3428	1.07253	89.4405	9_33430585_A_G	10568	5.86614e-10	-0.404313	0.000999001	1.26879e-06
	ENSG00000131778	CHD1L	protein_coding	1899	1.06451	49.1539	1_146593892_C_G	-120400	1.18952e-09	-0.293939	0.000999001	1.31608e-06
	ENSG00000081665	ZNF506	protein_coding	3819	1.05317	70.2594	19_19891298_T_TTATG	5351	4.23796e-10	0.537591	0.000999001	1.54374e-06
	ENSG00000092068	SLC7A8	protein_coding	3401	1.00547	194.928	14_23596243_T_TCA	0	4.16341e-10	-0.273561	0.000999001	1.5726e-06
	ENSG00000111186	WNT5B	protein_coding	3445	1.01449	143.139	12_1711109_G_T	0	2.71334e-10	-0.459675	0.000999001	1.57738e-06
	ENSG00000155542	SETD9	protein_coding	3694	1.05433	140.724	5_56193465_C_T	-11623	5.74242e-10	0.549466	0.000999001	1.8911e-06
	ENSG00000212978	AC016747.3	processed_transcript	2713	1.08131	95.5768	2_61494450_C_A	-122346	1.13399e-09	0.634501	0.000999001	1.99063e-06
	ENSG00000160593	AMICA1	protein_coding	3170	0.962699	140.624	11_118112332_C_A	-16523	1.60172e-10	-0.492438	0.000999001	2.13549e-06
	ENSG00000279602	CTD-3014M21.1	TEC	2360	1.1528	65.4515	17_41438235_GTAACCTTTAACTCAA_G	0	2.60573e-09	0.535021	0.000999001	2.15744e-06
	ENSG00000142657	PGD	protein_coding	2824	0.988015	108.658	1_10452040_G_T	-6610	4.98081e-10	0.173474	0.000999001	2.17822e-06
	ENSG00000100867	DHRS2	protein_coding	2941	1.05025	156.355	14_24090965_C_T	-8360	9.98781e-10	-1.10576	0.000999001	2.21083e-06
	ENSG00000231389	HLA-DPA1	protein_coding	14003	1.02486	192.516	6_33031468_C_T	879	1.51984e-10	-0.354028	0.000999001	2.51946e-06
	ENSG00000164978	NUDT2	protein_coding	3525	1.01531	71.3526	9_34327847_T_A	-1658	6.5695e-10	-0.43107	0.000999001	2.52577e-06
	ENSG00000175164	ABO	protein_coding	4008	1.08784	175.914	9_136127641_T_C	0	8.66239e-10	0.445271	0.000999001	2.5353e-06
	ENSG00000214078	CPNE1	protein_coding	1639	0.956847	39.1667	20_34345396_C_A	-92518	2.02462e-09	-0.390967	0.000999001	2.59974e-06
	ENSG00000250312	ZNF718	protein_coding	1474	1.0354	42.7233	4_87932_A_G	-36431	1.77875e-09	0.333843	0.000999001	2.6661e-06
	ENSG00000022556	NLRP2	protein_coding	4866	1.05641	279.648	19_55471936_ATTG_A	0	3.3678e-10	0.6069	0.000999001	2.80996e-06
	ENSG00000179889	PDXDC1	protein_coding	1948	0.988421	95.6723	16_15110077_C_T	0	2.37017e-09	0.300755	0.000999001	2.88926e-06
	ENSG00000197958	RPL12	protein_coding	2518	1.01123	98.4321	9_130170158_C_A	39796	1.94552e-09	0.170792	0.000999001	3.24981e-06
	ENSG00000108384	RAD51C	protein_coding	2079	0.99435	58.6635	17_57068108_T_C	255136	1.35895e-09	0.672302	0.000999001	3.53404e-06
	ENSG00000129103	SUMF2	protein_coding	4740	0.906057	91.4168	7_56035325_ATTAT_A	-96367	7.72911e-10	-0.245574	0.000999001	4.03294e-06
	ENSG00000005075	POLR2J	protein_coding	2433	0.94381	67.4975	7_102105984_T_G	7582	1.43174e-09	0.189491	0.000999001	4.926e-06
	ENSG00000135457	TFCP2	protein_coding	2954	1.09305	78.4089	12_51470827_C_CAA	16620	5.51984e-09	-0.286731	0.000999001	4.98642e-06
	ENSG00000182782	HCAR2	protein_coding	2639	1.02212	65.5052	12_123186381_T_C	0	4.35736e-09	1.12472	0.000999001	5.3984e-06
	ENSG00000186235	AC016757.3	processed_transcript	4395	0.969896	198.577	2_239205600_G_C	-65282	9.34814e-10	1.15385	0.000999001	5.87837e-06
	ENSG00000271361	HTATSF1P2	processed_pseudogene	4551	0.995214	230.526	6_3029907_T_C	-5901	1.04938e-09	0.718115	0.000999001	5.91751e-06
	ENSG00000149084	HSD17B12	protein_coding	4245	1.0625	141.533	11_43849913_C_T	0	2.05294e-09	0.371693	0.000999001	5.94106e-06
	ENSG00000111639	MRPL51	protein_coding	2936	1.0743	114.334	12_6638116_C_T	-35109	1.79902e-09	-0.222404	0.000999001	6.44491e-06
	ENSG00000274877	RP11-65I12.1	antisense	3187	1.04903	88.7592	2_113995934_G_A	0	3.10371e-09	-0.660145	0.000999001	6.97607e-06
	ENSG00000166847	DCTN5	protein_coding	3315	1.12651	173.04	16_23654509_T_G	0	1.05529e-08	0.378295	0.000999001	7.26727e-06
	ENSG00000260075	NSFP1	unprocessed_pseudogene	1984	1.06006	71.3816	17_44799216_C_T	234709	6.82046e-09	-0.999894	0.000999001	7.65793e-06
	ENSG00000247982	LINC00926	lincRNA	4336	1.02765	164.946	15_57592163_T_A	-401	3.51718e-09	-0.570841	0.000999001	7.85265e-06
	ENSG00000121989	ACVR2A	protein_coding	2988	1.04676	58.9278	2_148591232_G_T	-10855	4.53429e-09	0.321723	0.000999001	8.00825e-06
	ENSG00000184752	NDUFA12	protein_coding	4445	1.14234	138.743	12_95362887_T_A	0	2.93752e-09	0.24717	0.000999001	8.03223e-06
	ENSG00000100413	POLR3H	protein_coding	3276	1.07582	42.6642	22_41870814_G_A	50995	2.52329e-09	-0.461109	0.000999001	8.43966e-06
	ENSG00000148180	GSN	protein_coding	2140	0.982568	101.261	9_124072127_C_T	0	7.17326e-09	0.209854	0.000999001	8.69569e-06
	ENSG00000115350	POLE4	protein_coding	3167	1.05491	99.9463	2_75166238_T_G	-19382	4.52957e-09	-0.543768	0.000999001	9.35987e-06
	ENSG00000183828	NUDT14	protein_coding	3243	1.10444	93.1754	14_105623612_T_C	15664	4.75711e-09	0.514328	0.000999001	9.39357e-06
	ENSG00000224916	APOC4-APOC2	protein_coding	3971	1.05872	146.584	19_45448036_T_C	0	3.6513e-09	-1.2128	0.000999001	1.00699e-05
	ENSG00000242498	ARPIN	protein_coding	4258	1.06606	147.879	15_90453183_C_G	0	4.10685e-09	0.440574	0.000999001	1.00995e-05
	ENSG00000176945	MUC20	protein_coding	4613	1.02122	148.214	3_195477715_C_A	9721	1.63292e-09	-0.633808	0.000999001	1.10965e-05
	ENSG00000185245	GP1BA	protein_coding	3876	1.07927	134.688	17_5202873_C_A	364548	4.08e-09	0.344716	0.000999001	1.1561e-05
	ENSG00000140474	ULK3	protein_coding	2433	0.994377	54.4763	15_75147332_A_C	-11645	2.64117e-09	-0.571206	0.000999001	1.20656e-05
	ENSG00000103051	COG4	protein_coding	2193	0.992137	50.5418	16_70617097_A_G	-59629	1.09191e-08	-0.23568	0.000999001	1.22019e-05
	ENSG00000125445	MRPS7	protein_coding	3010	1.05094	143.509	17_73247206_A_G	-10550	8.90067e-09	0.246198	0.000999001	1.22781e-05
	ENSG00000172728	FUT10	protein_coding	3506	1.0728	49.1763	8_33341615_C_CT	-10675	6.40088e-09	-0.522968	0.000999001	1.23363e-05
	ENSG00000254858	MPV17L2	protein_coding	3536	1.0766	150.431	19_18299171_C_A	-4822	5.36298e-09	0.301366	0.000999001	1.29271e-05
	ENSG00000219200	RNASEK	protein_coding	3776	1.0815	197.513	17_6915401_C_G	-336	6.05081e-09	0.153306	0.000999001	1.37997e-05
	ENSG00000268895	A1BG-AS1	antisense	2458	0.996201	60.1695	19_58824237_C_T	-34881	6.07221e-09	-0.397945	0.000999001	1.52047e-05
	ENSG00000232628	RP11-365O16.3	sense_intronic	3001	1.0206	76.3362	1_224381996_A_C	14454	8.72679e-09	0.78211	0.000999001	1.52176e-05
	ENSG00000117054	ACADM	protein_coding	4027	1.07085	78.4103	1_76189946_G_T	-87	9.09688e-09	0.288269	0.000999001	1.52933e-05
	ENSG00000180104	EXOC3	protein_coding	2968	1.05079	104.407	5_446923_G_A	0	1.25437e-08	0.42961	0.000999001	1.70347e-05
	ENSG00000056972	TRAF3IP2	protein_coding	2253	1.02611	72.5688	6_111919108_T_C	0	1.25305e-08	0.509469	0.000999001	1.71028e-05
	ENSG00000196152	ZNF79	protein_coding	2529	1.0371	99.0676	9_130219990_G_C	12339	1.82727e-08	-0.427634	0.000999001	1.71521e-05
	ENSG00000131100	ATP6V1E1	protein_coding	3885	1.02607	254.712	22_18126020_T_C	-14436	5.82812e-09	0.182467	0.000999001	1.73822e-05
	ENSG00000163468	CCT3	protein_coding	2190	1.01201	83.9998	1_156329547_A_AT	0	1.60001e-08	-0.154314	0.000999001	1.86928e-05
	ENSG00000231925	TAPBP	protein_coding	13785	1.04397	166.226	6_33233389_C_T	34083	2.16061e-09	0.203892	0.000999001	1.90982e-05
	ENSG00000197165	SULT1A2	protein_coding	2725	0.998695	85.5646	16_28520325_TA_T	82939	1.85841e-08	0.458649	0.000999001	2.00026e-05
	ENSG00000143772	ITPKB	protein_coding	3898	1.00911	102.417	1_226883696_T_A	0	6.34529e-09	0.316944	0.000999001	2.00379e-05
	ENSG00000100109	TFIP11	protein_coding	4195	0.992246	383.333	22_26904541_G_A	0	6.33406e-09	-0.27753	0.000999001	2.03573e-05
	ENSG00000123360	PDE1B	protein_coding	3389	0.963672	116.518	12_54953100_G_A	0	1.13839e-08	0.320798	0.000999001	2.039e-05
	ENSG00000105499	PLA2G4C	protein_coding	3974	0.996069	324.56	19_48667201_CA_C	-53127	1.84498e-08	0.62309	0.000999001	2.04834e-05
	ENSG00000188042	ARL4C	protein_coding	4758	1.02827	269.05	2_235199587_G_A	202099	7.31157e-09	0.382044	0.000999001	2.0496e-05
	ENSG00000172543	CTSW	protein_coding	1657	0.967658	32.2132	11_65640204_C_T	-7077	7.1793e-09	0.775047	0.000999001	2.08862e-05
	ENSG00000160194	NDUFV3	protein_coding	3784	1.0711	172.176	21_44324960_G_A	0	6.28103e-09	-0.455103	0.000999001	2.16555e-05
	ENSG00000197020	ZNF100	protein_coding	4517	1.09463	51.7454	19_21936885_A_G	0	1.71945e-08	-0.480018	0.000999001	2.21058e-05
	ENSG00000241015	TPM3P9	transcribed_processed_pseudogene	5764	1.01205	370.729	19_53943312_A_G	0	4.80771e-09	-0.618505	0.000999001	2.23866e-05
	ENSG00000125534	PPDPF	protein_coding	3592	0.995439	145.858	20_62143013_C_T	-9065	6.71604e-09	0.586176	0.000999001	2.24046e-05
	ENSG00000124587	PEX6	protein_coding	2750	1.086	164.079	6_42929288_CTTTTTTT_C	2314	1.70087e-08	0.335774	0.000999001	2.27731e-05
	ENSG00000099974	DDTL	protein_coding	3662	1.02304	128.856	22_24255208_G_A	-53882	7.0059e-09	-0.418367	0.000999001	2.28099e-05
	ENSG00000103423	DNAJA3	protein_coding	3852	1.07006	135.734	16_4395557_G_C	-80250	5.96613e-09	0.477219	0.000999001	2.42229e-05
	ENSG00000124357	NAGK	protein_coding	4260	1.04567	139.722	2_71315134_A_G	8199	9.73936e-09	-0.240753	0.000999001	2.71658e-05
	ENSG00000238083	LRRC37A2	protein_coding	1959	1.0407	57.6204	17_44846681_CA_C	213665	1.61065e-08	-0.412118	0.000999001	2.7237e-05
	ENSG00000166448	TMEM130	protein_coding	2918	1.09507	78.9364	7_98486668_CT_C	-18274	2.12402e-08	0.67374	0.000999001	2.87874e-05
	ENSG00000168653	NDUFS5	protein_coding	2636	1.00902	146.5	1_39462781_T_TA	-29210	2.59871e-08	-0.192866	0.000999001	3.19882e-05
	ENSG00000101004	NINL	protein_coding	3088	1.01829	50.6089	20_25688130_A_G	-121977	3.69575e-08	-0.531427	0.000999001	3.21301e-05
	ENSG00000180739	S1PR5	protein_coding	3248	1.10972	121.107	19_10631787_C_G	-3180	2.07606e-08	0.431425	0.000999001	3.2825e-05
	ENSG00000135940	COX5B	protein_coding	1768	1.06019	30.7862	2_98287797_C_CG	22951	2.37341e-08	-0.191659	0.000999001	3.36858e-05
	ENSG00000155366	RHOC	protein_coding	2677	1.01239	91.4772	1_113060432_A_G	183297	2.34645e-08	0.179066	0.000999001	3.38063e-05
	ENSG00000134809	TIMM10	protein_coding	3707	0.995549	47.0707	11_57324428_A_G	-26152	1.73078e-08	-0.294191	0.000999001	3.44613e-05
	ENSG00000141295	SCRN2	protein_coding	3391	1.02648	62.8091	17_45915395_T_C	0	1.1913e-08	-0.690558	0.000999001	3.47081e-05
	ENSG00000100300	TSPO	protein_coding	4361	1.02997	182.505	22_43551836_T_C	0	1.39538e-08	0.23327	0.000999001	4.09797e-05
	ENSG00000196756	SNHG17	processed_transcript	3069	1.03635	106.224	20_37048135_A_T	1101	3.06634e-08	-0.609908	0.000999001	4.48835e-05
	ENSG00000149577	SIDT2	protein_coding	4080	1.09899	180.02	11_117081500_A_C	13339	1.33743e-08	-0.466994	0.001998	4.80142e-05
	ENSG00000170571	EMB	protein_coding	2305	0.989407	26.2961	5_49431709_C_A	260318	3.64075e-08	0.464617	0.000999001	4.86336e-05
	ENSG00000184292	TACSTD2	protein_coding	3064	1.00225	138.71	1_59005954_GA_G	35141	3.12379e-08	-0.471314	0.000999001	4.94631e-05
	ENSG00000120675	DNAJC15	protein_coding	3623	1.06014	122.557	13_43597980_G_A	0	3.68993e-08	-0.459755	0.000999001	5.19073e-05
	ENSG00000213689	TREX1	protein_coding	954	1.00678	20.0863	3_48478039_C_T	-29172	9.99174e-08	-0.236013	0.000999001	5.23742e-05
	ENSG00000175567	UCP2	protein_coding	1973	1.06849	67.9878	11_73717567_C_G	-23215	1.05585e-07	0.225163	0.000999001	5.36269e-05
	ENSG00000108798	ABI3	protein_coding	3155	1.08859	156.83	17_47303456_T_C	2869	5.70404e-08	0.451043	0.000999001	5.67251e-05
	ENSG00000189306	RRP7A	protein_coding	4494	1.03173	114.848	22_42897418_C_G	8557	1.60869e-08	-0.425327	0.001998	5.77287e-05
	ENSG00000167641	PPP1R14A	protein_coding	4013	1.1413	93.2019	19_38694050_C_T	47828	5.22132e-08	0.453355	0.000999001	6.66884e-05
	ENSG00000269968	RP5-940J5.9	antisense	2934	1.01037	114.953	12_6587668_C_G	59293	2.44941e-08	-0.239783	0.000999001	6.79827e-05
	ENSG00000143198	MGST3	protein_coding	3360	1.07909	129.422	1_165606444_AAG_A	0	4.11891e-08	-0.151746	0.000999001	6.99294e-05
	ENSG00000178381	ZFAND2A	protein_coding	4841	1.07223	145.695	7_1210688_G_C	-10293	3.84449e-08	-0.378064	0.000999001	8.01995e-05
	ENSG00000251229	RP11-503N18.5	processed_pseudogene	3312	1.00662	89.2761	4_2558504_G_C	-50498	1.74626e-08	0.446869	0.000999001	8.10005e-05
	ENSG00000197405	C5AR1	protein_coding	3844	1.06517	195.233	19_47814772_G_GA	0	5.57749e-08	0.540551	0.000999001	8.31699e-05
	ENSG00000073969	NSF	protein_coding	2195	0.989256	47.3557	17_44853924_G_A	19094	1.56318e-08	-0.337908	0.000999001	8.39733e-05
	ENSG00000140443	IGF1R	protein_coding	5567	1.12714	222.144	15_99193269_A_G	0	3.98888e-08	-0.566596	0.000999001	9.23143e-05
	ENSG00000161016	RPL8	protein_coding	1621	1.10416	38.9678	8_146017782_C_T	0	2.14847e-07	-0.0945193	0.000999001	9.23329e-05
	ENSG00000130414	NDUFA10	protein_coding	4897	1.05203	258.469	2_240966245_A_G	-1426	5.10112e-08	-0.223457	0.000999001	9.26777e-05
	ENSG00000189060	H1F0	protein_coding	3233	1.01488	143.772	22_38357823_G_GGGGAAGCATGA	154380	6.09836e-08	-0.355109	0.000999001	9.26899e-05
	ENSG00000166435	XRRA1	protein_coding	2627	1.08955	71.0147	11_74611630_GA_G	0	1.21521e-07	0.422932	0.001998	0.00010744
	ENSG00000161981	SNRNP25	protein_coding	2198	1.11872	76.7561	16_103423_C_A	0	9.03319e-08	-0.286279	0.000999001	0.000107852
	ENSG00000183891	TTC32	protein_coding	3961	1.10676	161.026	2_20101717_A_G	0	5.93906e-08	0.69866	0.000999001	0.000112036
	ENSG00000100311	PDGFB	protein_coding	2514	0.990097	84.6942	22_39659487_G_A	-18731	6.21386e-08	-0.40967	0.000999001	0.000119039
	ENSG00000010327	STAB1	protein_coding	2100	1.01663	39.3562	3_52536514_G_A	0	1.17764e-07	0.430597	0.000999001	0.000129603
	ENSG00000054267	ARID4B	protein_coding	3681	1.05914	169.174	1_235466798_A_G	0	7.64472e-08	-0.195271	0.000999001	0.000133981
	ENSG00000110080	ST3GAL4	protein_coding	3386	1.03279	123.788	11_126264025_T_C	0	5.7539e-08	-0.461946	0.000999001	0.00013504
	ENSG00000149531	FRG1BP	unprocessed_pseudogene	1037	0.992125	15.341	20_29499737_G_A	-112312	1.00635e-06	0.72209	0.000999001	0.000137543
	ENSG00000121807	CCR2	protein_coding	2875	1.09254	60.1365	3_46355147_A_C	-40079	1.23549e-07	-0.931249	0.000999001	0.000144382
	ENSG00000274276	CBSL	protein_coding	3739	1.0053	164.457	21_44448775_G_A	24527	7.52629e-08	0.869111	0.000999001	0.000155671
	ENSG00000025156	HSF2	protein_coding	3307	0.980787	82.3895	6_122766962_C_CAG	12698	1.17474e-07	0.510793	0.000999001	0.000156901
	ENSG00000204632	HLA-G	protein_coding	6787	1.10624	81.4114	6_29923248_G_C	124346	1.37601e-07	0.557144	0.000999001	0.000157268
	ENSG00000126005	MMP24-AS1	protein_coding	1762	1.00601	28.0885	20_33982822_C_G	-116888	3.59893e-07	-0.643464	0.000999001	0.000169633
	ENSG00000273749	CYFIP1	protein_coding	1214	1.01815	86.5449	15_22917174_T_TTTGAATCA	0	2.91421e-07	0.22069	0.001998	0.000172375
	ENSG00000157303	SUSD3	protein_coding	2874	1.05414	50.1115	9_95826011_C_A	0	2.76999e-07	0.487339	0.000999001	0.00017468
	ENSG00000171488	LRRC8C	protein_coding	2470	0.992149	86.7896	1_90158592_C_A	0	1.7672e-07	-0.221062	0.000999001	0.000181849
	ENSG00000036448	MYOM2	protein_coding	6419	0.979368	379.173	8_2071002_T_C	0	5.50789e-08	0.664312	0.001998	0.000186031
	ENSG00000136960	ENPP2	protein_coding	3492	1.09946	88.0469	8_120617874_A_ATT	0	3.04193e-07	-0.564341	0.000999001	0.000188869
	ENSG00000148296	SURF6	protein_coding	3917	1.05683	182.321	9_136199466_G_A	0	8.14773e-08	0.331037	0.001998	0.000188897
	ENSG00000149089	APIP	protein_coding	4090	0.992945	223.916	11_35028935_A_G	-90889	1.34688e-07	-0.249186	0.000999001	0.000190166
	ENSG00000176171	BNIP3	protein_coding	3899	1.02239	194.102	10_133841039_G_C	-45522	1.30015e-07	-0.348162	0.000999001	0.000192282
	ENSG00000254859	RP11-661A12.5	antisense	3322	0.945059	92.0487	8_144584780_A_G	39364	8.23913e-08	-0.475503	0.000999001	0.000197848
	ENSG00000133265	HSPBP1	protein_coding	4942	1.15803	290.229	19_55778768_C_T	0	1.00575e-07	0.452371	0.000999001	0.000197999
	ENSG00000197043	ANXA6	protein_coding	3588	1.0774	119.306	5_150545756_A_G	-8313	1.19426e-07	-0.325591	0.000999001	0.000201031
	ENSG00000137331	IER3	protein_coding	13222	1.08692	111.861	6_30755893_C_A	-43562	3.39001e-08	-0.547214	0.000999001	0.00020238
	ENSG00000154874	CCDC144B	transcribed_unprocessed_pseudogene	2528	1.05001	71.6289	17_18493976_C_T	0	3.7701e-07	0.610326	0.000999001	0.000204249
	ENSG00000228696	ARL17B	protein_coding	1773	0.965376	70.133	17_44846681_CA_C	-407518	9.53649e-08	-0.481103	0.000999001	0.000205106
	ENSG00000111671	SPSB2	protein_coding	3143	1.06769	120.38	12_6992202_G_A	0	2.36188e-07	0.508826	0.001998	0.000209277
	ENSG00000132507	EIF5A	protein_coding	3518	1.01433	176.657	17_7209386_G_A	-933	1.10256e-07	-0.338667	0.000999001	0.000227865
	ENSG00000140043	PTGR2	protein_coding	3716	1.00704	84.7556	14_74379752_AT_A	26222	1.10699e-07	0.426272	0.000999001	0.000230338
	ENSG00000013573	DDX11	protein_coding	4867	1.0279	118.556	12_31263635_T_C	5910	1.01986e-07	-0.535038	0.000999001	0.000238316
	ENSG00000144488	ESPNL	protein_coding	4205	1.03847	186.945	2_239008067_G_A	-732	1.3229e-07	-0.363671	0.000999001	0.00024268
	ENSG00000072163	LIMS2	protein_coding	3608	1.03824	121.374	2_128422745_A_G	0	1.33498e-07	0.646742	0.000999001	0.000250139
	ENSG00000256576	RP13-977J11.2	lincRNA	4290	1.05942	135.576	12_132672623_A_T	0	1.97633e-07	0.401769	0.000999001	0.000302427
	ENSG00000138772	ANXA3	protein_coding	2901	1.01605	88.4133	4_79473523_T_C	0	5.02791e-07	0.446924	0.000999001	0.000306566
	ENSG00000151552	QDPR	protein_coding	3796	1.03845	138.821	4_17515688_T_C	-1831	2.13285e-07	-0.390351	0.000999001	0.000308117
	ENSG00000189223	PAX8-AS1	processed_transcript	3218	1.02571	100.429	2_113995934_G_A	0	3.77832e-07	-0.735789	0.000999001	0.000309112
	ENSG00000123609	NMI	protein_coding	2904	0.982741	69.7036	2_151768229_T_TTTGAAATGC	358751	4.31635e-07	-0.242667	0.001998	0.000315018
	ENSG00000154016	GRAP	protein_coding	2474	1.06186	74.407	17_19277544_C_G	-326594	5.40168e-07	-0.377417	0.000999001	0.000327583
	ENSG00000066926	FECH	protein_coding	3840	1.00199	149.405	18_55238820_A_G	0	1.29773e-07	-0.325247	0.000999001	0.000327877
	ENSG00000100321	SYNGR1	protein_coding	2512	1.06323	74.8451	22_39662703_C_T	-83228	4.72871e-07	0.403548	0.000999001	0.00032891
	ENSG00000215845	TSTD1	protein_coding	3089	0.991441	153.862	1_161027764_G_A	-18984	2.70432e-07	-0.397129	0.000999001	0.00033349
	ENSG00000137513	NARS2	protein_coding	3985	1.01109	158.845	11_78287352_TTATAA_T	-1433	3.17578e-07	0.432434	0.000999001	0.000353627
	ENSG00000229771	RP4-644L1.2	lincRNA	2767	0.947087	151.128	20_39496839_G_A	-169583	3.68635e-07	-0.403941	0.000999001	0.000358944
	ENSG00000189067	LITAF	protein_coding	5595	1.07201	169.056	16_11691753_T_C	0	2.42333e-07	-0.175721	0.000999001	0.000376409
	ENSG00000146859	TMEM140	protein_coding	3508	0.999106	80.6961	7_134855492_G_A	4525	2.46474e-07	0.264275	0.000999001	0.000377622
	ENSG00000135052	GOLM1	protein_coding	3357	1.05603	128.142	9_88674710_G_A	0	4.27649e-07	0.47903	0.000999001	0.000388585
	ENSG00000153207	AHCTF1	protein_coding	4536	0.987823	133.081	1_247012164_C_CAAAA	0	2.53466e-07	-0.682557	0.000999001	0.00040018
	ENSG00000166770	ZNF667-AS1	lincRNA	4828	1.04348	263.717	19_56919571_G_A	-69049	1.74649e-07	-0.679416	0.000999001	0.000421154
	ENSG00000134996	OSTF1	protein_coding	3790	1.06803	155.649	9_77700084_C_A	-3376	3.99533e-07	-0.189175	0.001998	0.000422074
	ENSG00000115042	FAHD2A	protein_coding	993	1.01729	21.1047	2_95862274_G_A	-206196	1.42171e-06	-0.350889	0.000999001	0.000422589
	ENSG00000188389	PDCD1	protein_coding	3350	1.00457	75.3503	2_242750231_T_G	41803	2.37668e-07	-0.684468	0.001998	0.000432408
	ENSG00000137312	FLOT1	protein_coding	13306	1.02122	138.143	6_30741525_C_CG	-31015	1.04786e-07	-0.333546	0.000999001	0.000447049
	ENSG00000154079	SDHAF4	protein_coding	3773	1.07762	121.784	6_71203756_CA_C	-72864	4.94362e-07	-0.508574	0.000999001	0.000468672
	ENSG00000174652	ZNF266	protein_coding	4283	1.06169	168.896	19_9483067_T_C	40208	3.74025e-07	0.417781	0.001998	0.000471878
	ENSG00000213626	LBH	protein_coding	4026	1.01664	184.312	2_30480865_A_G	0	4.71442e-07	-0.414234	0.000999001	0.000474526
	ENSG00000166598	HSP90B1	protein_coding	3829	1.07735	131.055	12_104252312_C_T	-71574	2.88614e-07	-0.194364	0.001998	0.00048113
	ENSG00000168685	IL7R	protein_coding	3986	1.02966	142.655	5_35850278_G_A	-2520	4.07799e-07	0.478823	0.000999001	0.000511377
	ENSG00000138600	SPPL2A	protein_coding	3798	0.967849	86.9311	15_51037604_T_TC	0	2.29434e-07	0.258375	0.001998	0.000524179
	ENSG00000254999	BRK1	protein_coding	3610	1.06664	144.381	3_10148984_T_C	-8293	3.30636e-07	-0.135504	0.000999001	0.000536372
	ENSG00000180767	CHST13	protein_coding	4461	1.0346	152.437	3_126239083_A_G	-4044	5.69655e-07	-0.42684	0.000999001	0.000550144
	ENSG00000077549	CAPZB	protein_coding	4379	1.06515	237.696	1_19676924_C_A	0	2.86661e-07	-0.163265	0.000999001	0.000553349
	ENSG00000185272	RBM11	protein_coding	3375	1.05353	107.458	21_15626901_A_AAT	26208	3.93657e-07	0.707441	0.000999001	0.000553428
	ENSG00000188906	LRRK2	protein_coding	4798	0.991361	71.1357	12_40620808_C_G	0	4.65902e-07	0.352534	0.001998	0.000563045
	ENSG00000238280	RP11-436D10.3	antisense	3121	0.901127	76.7231	10_64564892_G_T	0	3.97889e-07	-0.631806	0.000999001	0.000566821
	ENSG00000234177	LINC01114	lincRNA	3963	1.08013	141.725	2_105404967_C_A	-30790	4.60948e-07	-0.45423	0.000999001	0.000575211
	ENSG00000227766	HCG4P5	unprocessed_pseudogene	6839	0.978529	78.9299	6_29912510_T_G	-1666	2.80826e-07	-0.511206	0.000999001	0.000590747
	ENSG00000142494	SLC47A1	protein_coding	2498	1.05328	68.971	17_19486592_T_C	4245	1.13603e-06	0.409564	0.000999001	0.000609142
	ENSG00000134759	ELP2	protein_coding	3146	1.057	87.4586	18_33707884_T_C	-1524	7.0242e-07	0.239992	0.000999001	0.000611846
	ENSG00000267368	UPK3BL	protein_coding	2638	1.00166	63.8459	7_102611958_C_T	-328720	7.17579e-07	-0.48097	0.002997	0.000637682
	ENSG00000100697	DICER1	protein_coding	4734	1.02076	188.023	14_95305971_C_A	246595	3.14806e-07	0.447489	0.002997	0.000642651
	ENSG00000168255	POLR2J3	protein_coding	2628	1.07442	69.3429	7_102662961_A_T	-449858	8.97109e-07	-0.366242	0.001998	0.000644162
	ENSG00000229853	RP5-1049G16.4	processed_pseudogene	3680	1.09272	161.232	20_46115278_C_T	143733	6.49259e-07	0.41246	0.001998	0.000652627
	ENSG00000090520	DNAJB11	protein_coding	3651	1.0334	235.398	3_186341608_C_T	26616	5.05319e-07	0.570273	0.000999001	0.000655328
	ENSG00000170448	NFXL1	protein_coding	3238	1.07262	75.0958	4_47831107_G_A	18144	1.01167e-06	-0.445516	0.000999001	0.00069614
	ENSG00000119431	HDHD3	protein_coding	2890	1.09152	199.833	9_116137348_G_A	0	1.39143e-06	-0.271675	0.000999001	0.000701723
	ENSG00000173641	HSPB7	protein_coding	2427	1.00442	88.4022	1_16331108_T_C	9416	1.0734e-06	-0.306547	0.002997	0.000704041
	ENSG00000164111	ANXA5	protein_coding	2789	1.05194	73.9412	4_122624065_T_C	-5797	1.27764e-06	-0.13844	0.001998	0.000704156
	ENSG00000095303	PTGS1	protein_coding	2527	1.06148	113.511	9_125149958_T_C	0	8.33022e-07	0.306548	0.000999001	0.00070451
	ENSG00000168092	PAFAH1B2	protein_coding	4090	0.983649	237.355	11_116963312_C_T	-51672	3.2764e-07	0.292992	0.002997	0.000732462
	ENSG00000163902	RPN1	protein_coding	3373	1.08283	92.3799	3_128329920_A_G	8894	8.94926e-07	-0.165961	0.000999001	0.000737695
	ENSG00000140416	TPM1	protein_coding	3342	1.05087	91.0221	15_63222974_C_CTT	-111858	7.27413e-07	0.567803	0.000999001	0.000749343
	ENSG00000039319	ZFYVE16	protein_coding	3632	1.07948	148.985	5_79681598_A_AGT	-22235	6.86174e-07	0.414924	0.000999001	0.000761952
	ENSG00000178175	ZNF366	protein_coding	3058	1.07027	87.695	5_71758502_T_C	0	1.10236e-06	-0.195045	0.000999001	0.000800943
	ENSG00000163755	HPS3	protein_coding	3641	1.01631	170.541	3_148868993_T_A	0	7.17516e-07	0.335461	0.001998	0.000810038
	ENSG00000154134	ROBO3	protein_coding	3827	1.02749	95.6152	11_124759342_T_C	7976	1.21108e-06	0.533904	0.001998	0.000814812
	ENSG00000128604	IRF5	protein_coding	3040	1.09755	93.7676	7_128573967_G_A	-3700	1.08211e-06	0.210837	0.000999001	0.000822953
	ENSG00000076928	ARHGEF1	protein_coding	2507	1.05914	64.1331	19_42138887_C_T	-248342	1.51703e-06	-0.247082	0.000999001	0.000832327
	ENSG00000165943	MOAP1	protein_coding	3642	1.07409	150.72	14_93658565_C_T	-7292	6.25471e-07	-0.482803	0.001998	0.000846979
	ENSG00000131370	SH3BP5	protein_coding	4105	1.07321	141.379	3_15311464_G_T	0	6.21967e-07	-0.3866	0.001998	0.000857289
	ENSG00000130775	THEMIS2	protein_coding	1606	1.11204	52.2099	1_28261658_T_TG	48462	2.79166e-06	-0.245363	0.000999001	0.000860926
	ENSG00000197696	NMB	protein_coding	2839	1.032	54.0033	15_85212700_C_CA	-10906	9.58564e-07	-0.60143	0.001998	0.000907739
	ENSG00000110002	VWA5A	protein_coding	4646	1.05428	146.172	11_124275314_C_G	256886	1.11862e-06	-0.341729	0.001998	0.000930858
	ENSG00000133433	GSTT2B	protein_coding	3623	1.0118	126.126	22_24299072_T_C	530	7.8311e-07	-0.72133	0.000999001	0.000938759
	ENSG00000184293	CLECL1	protein_coding	3668	1.09007	93.7407	12_9836482_G_GT	31975	1.95904e-06	0.42771	0.000999001	0.00093918
	ENSG00000103942	HOMER2	protein_coding	1736	1.02763	45.7588	15_83922387_C_A	-267482	1.86934e-06	0.243984	0.001998	0.000952284
	ENSG00000182362	YBEY	protein_coding	2623	1.05932	79.1498	21_47726523_A_T	8858	1.2009e-06	-0.420358	0.001998	0.000960123
	ENSG00000272602	ZNF595	protein_coding	1406	0.927918	41.1658	4_150044_GTGTT_G	61945	1.43185e-06	0.401909	0.001998	0.000965174
	ENSG00000079277	MKNK1	protein_coding	3267	0.962431	57.2384	1_47059527_GA_G	0	8.04991e-07	0.162146	0.000999001	0.000979624
	ENSG00000273344	PAXIP1-AS1	lincRNA	4983	1.06657	323.029	7_154755301_T_C	-39858	5.58119e-07	0.356113	0.001998	0.000989226
	ENSG00000273356	RP11-804H8.6	lincRNA	1624	0.992829	19.2688	3_49862418_C_CA	-845003	5.06007e-06	0.562678	0.001998	0.00100641
	ENSG00000240972	MIF	protein_coding	3589	1.01757	128.167	22_24238079_T_A	665	9.86692e-07	-0.216501	0.001998	0.00100919
	ENSG00000101574	METTL4	protein_coding	5404	1.05771	293.039	18_2305943_C_T	231582	6.35026e-07	-0.380274	0.000999001	0.00102206
	ENSG00000178623	GPR35	protein_coding	4779	1.0475	152.098	2_241532076_G_GA	-12773	4.03748e-07	-0.308789	0.001998	0.00104479
	ENSG00000105939	ZC3HAV1	protein_coding	3360	1.04847	149.209	7_138732497_G_A	0	7.77804e-07	-0.27455	0.000999001	0.00107624
	ENSG00000204642	HLA-F	protein_coding	6611	1.05282	66.1803	6_29690662_A_G	0	5.95903e-07	-0.347137	0.000999001	0.00107903
	ENSG00000245958	RP11-33B1.1	transcribed_unprocessed_pseudogene	3725	1.01406	64.5048	4_120246059_T_C	-129888	1.65759e-06	-0.328599	0.001998	0.00113238
	ENSG00000083845	RPS5	protein_coding	2412	0.997073	55.788	19_58794026_C_T	-103742	1.56011e-06	-0.125648	0.000999001	0.00115238
	ENSG00000138760	SCARB2	protein_coding	4652	1.06796	107.901	4_77039521_T_C	40370	1.27422e-06	0.295727	0.000999001	0.00115328
	ENSG00000152778	IFIT5	protein_coding	3528	1.05227	96.1716	10_91172556_AG_A	-1787	1.02642e-06	-0.286993	0.001998	0.00116566
	ENSG00000007384	RHBDF1	protein_coding	2255	1.04677	114.249	16_230481_C_G	-104127	2.18304e-06	-0.535703	0.000999001	0.0011779
	ENSG00000257252	RP11-486A14.2	antisense	3626	1.03946	129.121	12_93736901_G_A	0	7.07436e-07	-0.771567	0.000999001	0.00118399
	ENSG00000198130	HIBCH	protein_coding	3133	0.99733	70.6269	2_191209718_C_T	-799	1.41182e-06	0.416109	0.000999001	0.00119029
	ENSG00000205609	EIF3CL	protein_coding	2978	1.03133	70.0415	16_28620800_C_G	-205600	1.17426e-06	-0.858323	0.000999001	0.00119993
	ENSG00000100483	VCPKMT	protein_coding	2834	1.02413	89.6132	14_50568159_CAA_C	7190	1.01294e-06	-0.340789	0.000999001	0.00120914
	ENSG00000279814	RP11-399K21.12	TEC	2241	1.05823	74.1707	10_77210191_C_T	0	2.71288e-06	0.33726	0.000999001	0.00122452
	ENSG00000215067	ALOX12-AS1	antisense	4050	1.01825	254.586	17_6898615_C_G	0	1.052e-06	0.441514	0.002997	0.00124246
