# Supplementary material for: History of tuberculosis disease is associated with genetic regulatory variation in Peruvians
Source: PLoS Genet. 2024 Jun 13;20(6):e1011313. doi: 10.1371/journal.pgen.1011313 (PMC11208071; doi:10.1371/journal.pgen.1011313)
Supplement: S4 Table — (XLSX) [file pgen.1011313.s005.xlsx]

## Sheet: Supplementary Table 4
	S4 Table: Significant eQTLs in macrophages
	Gene ID	Gene Name	Gene Type	nvar	shape1	shape2	sid	dist	npval	beta	ppval	bpval
	ENSG00000134184	GSTM1	protein_coding	2586	1.0495	121.135	1_110232983_A_G	0	3.36264e-30	-2.06383	0.000999001	2.84715e-23
	ENSG00000197405	C5AR1	protein_coding	3882	0.961497	249.588	19_47824323_CA_C	0	7.69642e-26	-0.975605	0.000999001	6.58357e-20
	ENSG00000083544	TDRD3	protein_coding	4230	1.01674	101.134	13_60995327_T_TA	0	5.21665e-26	2.69167	0.000999001	3.94852e-19
	ENSG00000204644	ZFP57	protein_coding	6826	1.05099	60.0736	6_29645634_C_T	0	2.67785e-24	1.20944	0.000999001	1.56346e-16
	ENSG00000123240	OPTN	protein_coding	5213	0.999609	269.133	10_13180287_T_G	0	2.90687e-21	-1.0231	0.000999001	8.90647e-15
	ENSG00000164308	ERAP2	protein_coding	4001	1.04073	85.7492	5_96221426_G_A	0	6.36126e-20	-1.03104	0.000999001	1.39354e-14
	ENSG00000260135	RP11-212I21.2	lincRNA	4595	1.15835	193.778	16_55467755_G_A	0	2.5143e-18	1.40967	0.000999001	4.87699e-14
	ENSG00000167914	GSDMA	protein_coding	2623	1.03888	76.2801	17_38126911_AACACACAC_A	0	4.0001e-19	-1.01409	0.000999001	6.62657e-14
	ENSG00000049247	UTS2	protein_coding	3020	0.96633	139.506	1_7975595_A_G	-62023	2.25478e-19	1.57616	0.000999001	6.64517e-14
	ENSG00000235111	RP1-29C18.8	sense_intronic	5585	0.975731	234.678	22_50008973_G_A	0	6.49212e-19	-0.72424	0.000999001	3.0304e-13
	ENSG00000171094	ALK	protein_coding	4865	1.02676	159.418	2_29444726_G_C	0	1.56066e-18	1.03574	0.000999001	5.50766e-13
	ENSG00000280071	CH507-9B2.3	protein_coding	3841	1.08408	121.156	21_45556186_A_G	0	3.01326e-18	0.866269	0.000999001	7.6439e-13
	ENSG00000100079	LGALS2	protein_coding	3316	1.05197	145.794	22_37971847_G_C	0	4.34663e-17	-1.80535	0.000999001	2.33492e-12
	ENSG00000089327	FXYD5	protein_coding	3425	0.989966	173.924	19_35662809_A_C	2023	7.42194e-17	0.34344	0.000999001	2.91347e-12
	ENSG00000204520	MICA	protein_coding	11418	1.08583	132.96	6_31362341_T_G	-5221	7.68569e-18	-0.801271	0.000999001	4.52471e-12
	ENSG00000002933	TMEM176A	protein_coding	4286	1.03686	164.302	7_150461004_A_G	-36488	1.79896e-16	-1.32986	0.000999001	5.82901e-12
	ENSG00000196735	HLA-DQA1	protein_coding	12794	1.12091	146.045	6_32629438_T_C	14599	4.92256e-17	-2.13286	0.000999001	7.52769e-12
	ENSG00000277149	TYW1B	protein_coding	3180	1.11442	95.2436	7_72350159_A_G	-51382	1.44982e-15	-0.80828	0.000999001	1.07419e-11
	ENSG00000160221	C21orf33	protein_coding	3762	1.08088	147.483	21_45480782_T_TATAC	-72706	5.18863e-16	0.994404	0.000999001	1.31058e-11
	ENSG00000156113	KCNMA1	protein_coding	4825	1.00734	156.592	10_79312114_C_T	0	9.51636e-17	-1.13493	0.000999001	1.50856e-11
	ENSG00000100376	FAM118A	protein_coding	4375	1.03758	204.172	22_45714489_T_C	0	4.00094e-16	-1.483	0.000999001	2.12553e-11
	ENSG00000101307	SIRPB1	protein_coding	4063	1.03567	203.37	20_1560739_T_<CN0>	0	7.67687e-16	-0.797444	0.000999001	5.01213e-11
	ENSG00000224397	LINC01272	lincRNA	3446	0.975876	154.196	20_48884124_C_A	0	5.12597e-16	-0.611489	0.000999001	7.28975e-11
	ENSG00000187134	AKR1C1	protein_coding	4891	0.979347	153.381	10_5022150_AT_A	0	1.12677e-16	2.31819	0.000999001	7.90304e-11
	ENSG00000104518	GSDMD	protein_coding	3338	1.04246	101.338	8_144646352_C_T	1120	1.54299e-14	0.395872	0.000999001	1.6837e-10
	ENSG00000107798	LIPA	protein_coding	3845	1.0705	116.862	10_91002927_C_T	0	1.52667e-14	0.584719	0.000999001	1.8056e-10
	ENSG00000215440	NPEPL1	protein_coding	3169	1.12712	184.429	20_57258163_A_T	-6025	2.00898e-14	-0.446319	0.000999001	1.90073e-10
	ENSG00000273749	CYFIP1	protein_coding	1224	1.03007	78.4049	15_22917177_T_TG	0	4.15105e-14	0.339242	0.000999001	2.31763e-10
	ENSG00000211697	TRGV5	TR_V_gene	3925	1.11835	117.285	7_38401405_A_G	-11782	3.85679e-14	-0.815643	0.000999001	3.04772e-10
	ENSG00000106565	TMEM176B	protein_coding	4279	0.9764	194.018	7_150461004_A_G	27370	2.62531e-14	-1.33788	0.000999001	4.71339e-10
	ENSG00000206503	HLA-A	protein_coding	7033	1.06867	70.5305	6_29907169_A_C	-1869	4.10491e-15	-0.393975	0.000999001	5.27363e-10
	ENSG00000084207	GSTP1	protein_coding	1551	1.06704	42.8169	11_67353970_T_C	0	4.24209e-13	-0.268741	0.000999001	7.07054e-10
	ENSG00000124588	NQO2	protein_coding	4669	1.02124	232.867	6_3030127_GA_GAAA	1024	3.53342e-14	-0.782796	0.000999001	7.30333e-10
	ENSG00000169442	CD52	protein_coding	1992	1.01034	57.7001	1_26648551_G_C	1537	4.56804e-14	0.60028	0.000999001	8.93709e-10
	ENSG00000204792	LINC01291	lincRNA	3169	1.03741	89.3878	2_75213817_C_T	48272	2.80489e-14	0.59469	0.000999001	1.00402e-09
	ENSG00000004809	SLC22A16	protein_coding	2628	1.0963	70.9936	6_110812262_G_A	-14418	1.09299e-13	-1.55738	0.000999001	1.10079e-09
	ENSG00000254415	SIGLEC14	protein_coding	4720	1.0954	235.531	19_52134835_T_<CN0>	10972	1.1391e-13	-0.858101	0.000999001	1.38924e-09
	ENSG00000156110	ADK	protein_coding	3253	1.0404	58.3746	10_76046923_G_A	0	2.28194e-13	0.506059	0.000999001	1.39256e-09
	ENSG00000215861	WI2-1896O14.1	unprocessed_pseudogene	335	0.971607	17.8438	1_144896319_T_C	-216350	5.17138e-12	0.5189	0.000999001	1.90726e-09
	ENSG00000229391	HLA-DRB6	transcribed_unprocessed_pseudogene	12666	1.01817	136.695	6_32592902_A_AG	-65103	6.67926e-15	0.999219	0.000999001	2.32153e-09
	ENSG00000134028	ADAMDEC1	protein_coding	3391	1.05134	124.598	8_24217969_G_A	-23830	4.43719e-13	0.643706	0.000999001	2.67674e-09
	ENSG00000178381	ZFAND2A	protein_coding	4915	1.0529	151.628	7_1204504_G_A	-4109	3.51253e-13	-0.579589	0.000999001	5.4553e-09
	ENSG00000149084	HSD17B12	protein_coding	4273	1.0834	145.113	11_43878485_G_A	318	1.10226e-12	-0.467779	0.000999001	7.22049e-09
	ENSG00000054983	GALC	protein_coding	3452	1.1938	81.9619	14_88443376_TGGG_T	0	1.94021e-12	-0.50153	0.000999001	8.54652e-09
	ENSG00000182362	YBEY	protein_coding	2668	1.01209	89.0369	21_47674275_G_A	-31977	1.27482e-12	-0.777498	0.000999001	1.0668e-08
	ENSG00000180767	CHST13	protein_coding	4650	1.09344	134.008	3_126247795_C_T	0	3.65853e-12	0.508456	0.000999001	1.29178e-08
	ENSG00000180104	EXOC3	protein_coding	2975	1.07283	104.088	5_433807_T_TG	-9467	2.82848e-12	0.555572	0.000999001	1.40493e-08
	ENSG00000271361	HTATSF1P2	processed_pseudogene	4565	1.00425	265.392	6_3039074_T_TTTATTATTATTATTA	-15068	1.80532e-12	1.01509	0.000999001	1.42046e-08
	ENSG00000013573	DDX11	protein_coding	4961	0.98462	139.37	12_31241530_T_TC	0	8.60897e-13	-0.76972	0.000999001	1.61113e-08
	ENSG00000272221	XXbac-BPG181B23.7	lincRNA	11234	1.04766	131.117	6_31358975_C_A	3092	1.45057e-13	-0.723156	0.000999001	1.7361e-08
	ENSG00000170425	ADORA2B	protein_coding	3516	1.03114	127.403	17_15812508_TA_T	-35723	1.70199e-12	0.598552	0.000999001	1.87953e-08
	ENSG00000239998	LILRA2	protein_coding	4841	1.10945	305.39	19_55093173_A_G	0	2.86115e-12	-0.60435	0.000999001	2.10558e-08
	ENSG00000182117	NOP10	protein_coding	3606	1.00776	158.446	15_34633700_A_G	215	3.5768e-12	0.288547	0.000999001	2.94352e-08
	ENSG00000179889	PDXDC1	protein_coding	2021	1.00466	83.2203	16_15110077_C_T	0	5.23198e-12	0.391467	0.000999001	3.11624e-08
	ENSG00000090382	LYZ	protein_coding	3207	1.02704	108.593	12_69738139_G_A	-3983	3.05073e-12	-0.595051	0.000999001	4.70118e-08
	ENSG00000167815	PRDX2	protein_coding	2993	0.993436	131.528	19_12876964_G_C	30671	7.02409e-12	0.672289	0.000999001	6.00872e-08
	ENSG00000111052	LIN7A	protein_coding	3858	1.01342	83.8293	12_81326593_T_A	0	7.11842e-12	-0.590036	0.000999001	6.48407e-08
	ENSG00000126246	IGFLR1	protein_coding	3473	1.04636	167.702	19_36200780_C_CA	28923	3.42452e-11	-0.386849	0.000999001	8.3257e-08
	ENSG00000112303	VNN2	protein_coding	3515	1.02327	136.737	6_133074663_T_C	0	1.8163e-11	-1.10251	0.000999001	8.97697e-08
	ENSG00000224557	HLA-DPB2	transcribed_unprocessed_pseudogene	13455	1.01388	207.636	6_33064451_G_A	-15778	2.39956e-12	1.04435	0.000999001	9.00386e-08
	ENSG00000133048	CHI3L1	protein_coding	3317	1.02111	154.276	1_203168502_G_C	-12625	1.44663e-11	0.932107	0.000999001	9.25628e-08
	ENSG00000275464	CH507-9B2.5	protein_coding	3765	1.02702	185.127	21_45493560_T_A	-33645	2.23721e-11	-0.93209	0.000999001	1.25294e-07
	ENSG00000135821	GLUL	protein_coding	3861	1.01925	99.6042	1_182144859_G_A	205981	7.8313e-12	0.337315	0.000999001	1.31632e-07
	ENSG00000196126	HLA-DRB1	protein_coding	12748	1.00918	116.653	6_32540395_A_G	0	7.77327e-13	-1.07274	0.000999001	1.45812e-07
	ENSG00000241015	TPM3P9	transcribed_processed_pseudogene	5807	1.01416	375.982	19_53940579_A_AAAG	0	1.42078e-11	-0.61479	0.000999001	1.48582e-07
	ENSG00000203875	SNHG5	processed_transcript	3880	1.06895	52.2729	6_86199163_-_AAGG	171506	1.01961e-11	0.697579	0.000999001	1.69841e-07
	ENSG00000179344	HLA-DQB1	protein_coding	12804	1.03518	129.207	6_32604274_A_G	22971	2.60577e-12	-1.84568	0.000999001	2.26473e-07
	ENSG00000196209	SIRPB2	protein_coding	3992	1.06128	220.687	20_1485913_G_A	-13680	4.58505e-11	-0.623163	0.000999001	2.30369e-07
	ENSG00000164935	DCSTAMP	protein_coding	3216	0.995043	79.0656	8_105351998_A_C	0	3.8588e-11	0.70245	0.000999001	2.50467e-07
	ENSG00000264343	NOTCH2NL	protein_coding	391	1.03036	19.8473	1_145375875_CTT_C	83903	9.18879e-10	0.405927	0.000999001	2.51024e-07
	ENSG00000184983	NDUFA6	protein_coding	4218	1.08466	75.5724	22_42486080_G_A	0	7.42809e-11	0.245775	0.000999001	2.74089e-07
	ENSG00000140474	ULK3	protein_coding	2459	0.983435	62.483	15_75145098_T_C	-9411	3.71287e-11	-0.61936	0.000999001	3.1113e-07
	ENSG00000128604	IRF5	protein_coding	3074	1.01664	113.787	7_128580680_G_T	0	1.02691e-10	0.296374	0.000999001	4.00457e-07
	ENSG00000085117	CD82	protein_coding	3192	1.07429	162.76	11_44592269_TTTA_T	0	1.75207e-10	0.296199	0.000999001	5.37462e-07
	ENSG00000198502	HLA-DRB5	protein_coding	12567	1.07916	127.145	6_32577090_T_A	-79026	1.93919e-11	-1.07854	0.000999001	5.37532e-07
	ENSG00000168275	COA6	protein_coding	3576	0.985894	222.145	1_234507977_C_T	-1226	9.82665e-11	0.330351	0.000999001	6.38546e-07
	ENSG00000038945	MSR1	protein_coding	6286	1.14067	176.052	8_16012648_G_C	0	1.33955e-10	0.620031	0.000999001	7.57593e-07
	ENSG00000188511	C22orf34	lincRNA	6312	1.09647	242.759	22_50008973_G_A	0	7.67458e-11	0.46988	0.000999001	7.74327e-07
	ENSG00000147488	ST18	protein_coding	4207	1.10276	83.5786	8_53366865_AC_A	0	7.74401e-10	0.698707	0.000999001	8.06122e-07
	ENSG00000174945	AMZ1	protein_coding	5891	1.02919	178.107	7_2733676_A_G	0	1.51747e-10	0.697525	0.000999001	9.62235e-07
	ENSG00000105501	SIGLEC5	protein_coding	4757	1.05157	266.396	19_52119546_T_C	0	2.44698e-10	0.642441	0.000999001	1.04649e-06
	ENSG00000112299	VNN1	protein_coding	3474	1.05244	131.129	6_133035098_G_A	0	2.93554e-10	0.51715	0.000999001	1.08631e-06
	ENSG00000023191	RNH1	protein_coding	2766	1.05051	103.713	11_531165_A_C	-23865	5.60978e-10	-0.152633	0.000999001	1.25495e-06
	ENSG00000223865	HLA-DPB1	protein_coding	13389	1.01461	218.611	6_33051777_A_G	0	9.2635e-11	-0.37649	0.000999001	1.27779e-06
	ENSG00000189068	VSTM1	protein_coding	5589	1.11459	254.699	19_54555536_C_<CN0>	0	1.19033e-10	0.943796	0.000999001	1.47226e-06
	ENSG00000143387	CTSK	protein_coding	2325	1.14483	56.4882	1_150544916_CTTT_C	223766	2.19137e-09	0.590436	0.000999001	1.85586e-06
	ENSG00000189306	RRP7A	protein_coding	4431	1.0101	120.378	22_42910611_T_C	0	3.49807e-10	-0.514556	0.000999001	2.19372e-06
	ENSG00000237541	HLA-DQA2	protein_coding	12862	1.09093	122.82	6_32605132_T_C	-103988	1.38635e-10	0.664644	0.000999001	2.2686e-06
	ENSG00000155542	SETD9	protein_coding	3604	1.00398	142.203	5_56233541_G_A	12182	4.74178e-10	-0.581518	0.000999001	2.45913e-06
	ENSG00000090520	DNAJB11	protein_coding	3699	0.965904	269.157	3_186340243_G_A	25251	5.87067e-10	0.705727	0.000999001	2.55895e-06
	ENSG00000137714	FDX1	protein_coding	3351	0.999821	104.875	11_110333030_AT_-	0	6.75526e-10	0.331087	0.000999001	2.84362e-06
	ENSG00000026297	RNASET2	protein_coding	5086	1.08073	217.263	6_167389245_C_T	-18566	9.14555e-10	0.295416	0.000999001	3.14127e-06
	ENSG00000176658	MYO1D	protein_coding	4197	1.08521	168.644	17_31297819_G_C	-93624	8.82092e-10	0.8155	0.000999001	3.15378e-06
	ENSG00000129538	RNASE1	protein_coding	4696	1.05449	266.951	14_21281483_C_T	-10046	9.84114e-10	-0.624559	0.000999001	3.25342e-06
	ENSG00000117226	GBP3	protein_coding	2736	1.05176	76.7058	1_89465283_GTTCC_GTTCCTTCC	7063	1.98914e-09	-0.641253	0.000999001	3.69822e-06
	ENSG00000213523	SRA1	protein_coding	2060	1.05477	48.1257	5_139745154_T_C	171772	4.40089e-09	0.239685	0.000999001	3.88824e-06
	ENSG00000141232	TOB1	protein_coding	3477	1.03069	183.355	17_48945506_AT_A	-167	1.14762e-09	0.379522	0.000999001	3.97827e-06
	ENSG00000250021	C15orf38-AP3S2	protein_coding	4407	0.981022	189.38	15_90430396_A_G	0	1.34412e-09	-0.483625	0.000999001	4.08176e-06
	ENSG00000121716	PILRB	protein_coding	1610	0.924325	53.9946	7_99971834_A_G	6478	1.85272e-09	0.629951	0.000999001	4.18313e-06
	ENSG00000135052	GOLM1	protein_coding	3310	1.05927	126.852	9_88674710_G_A	0	2.46127e-09	0.625001	0.000999001	4.26703e-06
	ENSG00000247982	LINC00926	lincRNA	4336	1.02964	144.737	15_57597961_T_G	0	1.2496e-09	0.843686	0.000999001	4.29537e-06
	ENSG00000204525	HLA-C	protein_coding	10911	1.10299	117.016	6_31239305_C_T	0	2.44302e-10	-0.422144	0.000999001	4.40318e-06
	ENSG00000140526	ABHD2	protein_coding	4078	1.02922	158.207	15_89597552_CA_C	-33138	1.14186e-09	-0.347366	0.000999001	5.59346e-06
	ENSG00000123427	METTL21B	protein_coding	2829	1.04235	61.9964	12_58208164_G_A	31583	1.93762e-09	0.408206	0.000999001	6.14711e-06
	ENSG00000198468	FLVCR1-AS1	lincRNA	2964	1.03166	116.788	1_213052330_CA_C	-20900	3.20965e-09	0.665358	0.000999001	8.06918e-06
	ENSG00000184347	SLIT3	protein_coding	4302	0.995437	210.029	5_168279140_A_G	0	2.07789e-09	0.519386	0.000999001	8.20435e-06
	ENSG00000213977	TAX1BP3	protein_coding	4527	1.10435	298.088	17_3569570_C_T	0	8.45647e-09	-0.471899	0.000999001	9.26632e-06
	ENSG00000181458	TMEM45A	protein_coding	3057	0.986502	51.0226	3_100207499_G_A	-3965	3.87519e-09	0.55592	0.000999001	9.76407e-06
	ENSG00000126267	COX6B1	protein_coding	3507	1.04184	132.67	19_36148975_C_T	0	3.54129e-09	-0.380912	0.000999001	1.19705e-05
	ENSG00000262370	RP11-473M20.9	lincRNA	2686	1.0432	112.527	16_3166587_A_G	-29486	3.04867e-09	0.481327	0.000999001	1.21341e-05
	ENSG00000112799	LY86	protein_coding	4929	1.00867	257.424	6_6569326_-_TT	-19016	2.25532e-09	-0.402305	0.000999001	1.33889e-05
	ENSG00000110628	SLC22A18	protein_coding	4242	1.06022	176.706	11_2942593_G_A	0	3.33948e-09	0.4024	0.000999001	1.33898e-05
	ENSG00000241945	PWP2	protein_coding	3765	1.01704	170.099	21_45572055_G_GCTCAGTCGGTCCTCCCAC	20992	3.8323e-09	-0.70779	0.000999001	1.3511e-05
	ENSG00000019169	MARCO	protein_coding	2856	1.09901	103.568	2_119708030_C_CAAAAT	0	9.06966e-09	-0.735137	0.000999001	1.45843e-05
	ENSG00000115042	FAHD2A	protein_coding	1007	1.03966	19.2679	2_95999925_C_A	-68545	1.87134e-08	-0.362632	0.000999001	1.4657e-05
	ENSG00000214401	KANSL1-AS1	antisense	1673	0.987599	75.9049	17_43915497_C_T	-355446	5.66205e-09	1.05147	0.000999001	1.49671e-05
	ENSG00000153406	NMRAL1	protein_coding	3877	1.05156	198.278	16_4428251_G_A	83431	7.95128e-09	-0.450575	0.000999001	1.5719e-05
	ENSG00000100413	POLR3H	protein_coding	3249	1.04568	56.6039	22_41930896_CAAAAAAA_C	0	2.24339e-08	0.50779	0.000999001	1.60586e-05
	ENSG00000236383	LINC00854	processed_transcript	2377	1.03597	58.4615	17_41441940_CT_CTT	-58602	6.23532e-09	-0.602119	0.000999001	1.6164e-05
	ENSG00000234745	HLA-B	protein_coding	11172	1.06701	104.08	6_31328245_A_G	-3280	8.60681e-10	-0.338832	0.000999001	1.62973e-05
	ENSG00000115350	POLE4	protein_coding	3165	1.02896	107.41	2_75168029_G_A	-17591	1.00374e-08	-0.54631	0.000999001	1.73478e-05
	ENSG00000167552	TUBA1A	protein_coding	2317	1.05224	68.4535	12_49615443_G_A	-32336	1.75143e-08	0.350449	0.000999001	1.73616e-05
	ENSG00000172728	FUT10	protein_coding	3506	0.982225	54.357	8_33344946_CT_C	-14006	6.53769e-09	-0.506288	0.000999001	1.75581e-05
	ENSG00000155158	TTC39B	protein_coding	4197	0.974381	233.572	9_15296674_A_G	0	4.58222e-09	-0.612002	0.000999001	1.95692e-05
	ENSG00000180185	FAHD1	protein_coding	3544	1.03607	132.062	16_1874326_GC_G	-2616	1.20783e-08	0.329907	0.000999001	2.28165e-05
	ENSG00000186792	HYAL3	protein_coding	1733	1.00705	21.6988	3_50371432_C_A	-34533	3.68127e-08	-0.521087	0.000999001	2.33485e-05
	ENSG00000074416	MGLL	protein_coding	3487	1.00747	121.481	3_127412065_G_T	0	9.85638e-09	0.316054	0.000999001	2.36483e-05
	ENSG00000139344	AMDHD1	protein_coding	3869	1.08076	84.465	12_96334665_CAAACA_C	-2402	1.47198e-08	0.60335	0.000999001	2.56045e-05
	ENSG00000246582	RP11-1149O23.3	processed_transcript	4073	1.04052	173.189	8_23080135_G_A	-1850	6.45875e-09	0.612007	0.000999001	2.62293e-05
	ENSG00000198805	PNP	protein_coding	3648	0.989815	270.605	14_20933999_C_T	-3115	1.12485e-08	-0.409293	0.001998	2.78347e-05
	ENSG00000135976	ANKRD36	protein_coding	1738	0.968024	33.7866	2_97747434_G_A	-31800	3.02297e-08	-0.619705	0.000999001	2.87532e-05
	ENSG00000172236	TPSAB1	protein_coding	4212	0.99461	169.722	16_1283510_T_C	-7188	1.00944e-08	-0.851897	0.000999001	2.89885e-05
	ENSG00000111639	MRPL51	protein_coding	2935	1.1158	123.637	12_6572048_A_G	29005	2.16867e-08	0.278655	0.000999001	3.07783e-05
	ENSG00000185829	ARL17A	protein_coding	1993	1.09768	53.1699	17_44846681_CA_C	-189593	2.37255e-08	-0.38569	0.000999001	3.09854e-05
	ENSG00000164978	NUDT2	protein_coding	3616	1.07451	69.6504	9_34151280_G_T	-178225	1.21803e-08	0.360466	0.000999001	3.25765e-05
	ENSG00000185669	SNAI3	protein_coding	4824	1.01875	154.303	16_88767468_C_T	-14567	4.58444e-09	0.585456	0.000999001	3.75e-05
	ENSG00000126432	PRDX5	protein_coding	2035	1.04393	54.8975	11_64213896_C_G	124613	3.8091e-08	-0.228804	0.000999001	3.82042e-05
	ENSG00000255422	AP002954.4	antisense	3135	1.09007	109.769	11_118567105_C_T	-8212	3.20463e-08	-0.837389	0.000999001	4.18039e-05
	ENSG00000086061	DNAJA1	protein_coding	3850	1.12445	118.024	9_33055481_T_TAG	15576	4.42137e-08	-0.162275	0.000999001	4.68815e-05
	ENSG00000171860	C3AR1	protein_coding	3431	0.988905	123.331	12_8210637_A_G	262	2.77584e-08	0.3362	0.000999001	5.01098e-05
	ENSG00000131238	PPT1	protein_coding	2925	1.03029	103.091	1_40559478_A_C	0	4.7847e-08	0.262207	0.000999001	5.35978e-05
	ENSG00000105499	PLA2G4C	protein_coding	4031	1.09363	179.908	19_48667201_CA_C	-53127	3.09783e-08	0.681921	0.000999001	5.84121e-05
	ENSG00000183828	NUDT14	protein_coding	3198	1.04363	100.073	14_105642334_T_G	0	3.75303e-08	-0.434134	0.000999001	6.07758e-05
	ENSG00000198848	CES1	protein_coding	4449	0.970485	231.91	16_55869235_A_G	-1986	2.13399e-08	0.902733	0.000999001	6.08368e-05
	ENSG00000251364	CTD-2516F10.2	antisense	4937	1.01388	195.007	11_7488394_G_A	0	2.65176e-08	1.15148	0.000999001	6.20757e-05
	ENSG00000099250	NRP1	protein_coding	4401	1.01495	108.606	10_34160764_C_G	-535574	1.63614e-08	-0.286772	0.000999001	6.23919e-05
	ENSG00000259807	RP11-426C22.4	lincRNA	1924	0.998659	52.6322	16_29207790_T_G	20702	8.39129e-08	-0.329901	0.000999001	6.32316e-05
	ENSG00000125611	CHCHD5	protein_coding	3202	1.05612	86.7927	2_113332300_TAAAA_T	-9514	2.53367e-08	-0.435791	0.000999001	6.38071e-05
	ENSG00000001036	FUCA2	protein_coding	2995	0.992667	108.324	6_143823360_T_G	0	2.85689e-08	0.235451	0.000999001	6.50088e-05
	ENSG00000204946	ZNF783	protein_coding	3571	1.09281	127.253	7_148977165_C_T	0	3.3585e-08	0.345488	0.000999001	6.82201e-05
	ENSG00000161016	RPL8	protein_coding	1644	1.05738	38.4793	8_146070496_G_A	-52524	1.15355e-07	0.128451	0.000999001	7.08562e-05
	ENSG00000262580	RP11-334C17.5	antisense	4270	0.975649	273.068	17_78176471_T_C	0	2.76396e-08	-0.463636	0.000999001	7.19055e-05
	ENSG00000100284	TOM1	protein_coding	3889	1.01643	165.323	22_35646478_C_T	-48791	7.03514e-08	-0.21891	0.000999001	8.20993e-05
	ENSG00000256977	LIMS3	protein_coding	1626	1.04665	48.2196	2_109680722_A_G	-975284	9.15755e-08	-0.901483	0.000999001	8.37723e-05
	ENSG00000124587	PEX6	protein_coding	2725	1.07114	198.841	6_42917063_CA_C	14545	9.40662e-08	0.31473	0.000999001	8.61165e-05
	ENSG00000141543	EIF4A3	protein_coding	4450	1.08652	235.096	17_78112333_T_TAC	0	3.30322e-08	0.477855	0.000999001	8.88865e-05
	ENSG00000263335	AF001548.5	antisense	1623	1.0111	77.8862	16_15807677_T_C	-12855	1.79324e-07	0.610011	0.000999001	9.04131e-05
	ENSG00000142657	PGD	protein_coding	2858	1.06901	108.727	1_10452063_TAAAAAAAAAAAA_T	-6575	5.91061e-08	0.155299	0.000999001	9.30481e-05
	ENSG00000142794	NBPF3	protein_coding	3475	1.05709	119.563	1_21766605_TGCAGGC_T	-11	3.77215e-08	-0.455448	0.000999001	0.000104711
	ENSG00000176261	ZBTB8OS	protein_coding	2021	0.988049	64.6445	1_33126189_A_ATT	-9685	2.22484e-07	0.318623	0.000999001	0.000111957
	ENSG00000160593	AMICA1	protein_coding	3316	1.04856	124.919	11_118071762_G_A	0	3.15594e-08	-0.428095	0.000999001	0.00011202
	ENSG00000197081	IGF2R	protein_coding	4636	1.07985	98.6397	6_160513793_G_A	0	7.74568e-08	0.445555	0.000999001	0.000114755
	ENSG00000183688	FAM101B	protein_coding	2777	0.996163	178.705	17_599811_A_G	-304081	6.38557e-08	0.253167	0.000999001	0.000120043
	ENSG00000119899	SLC17A5	protein_coding	4597	1.01862	101.969	6_74344487_A_C	0	8.10844e-08	0.34531	0.000999001	0.000129664
	ENSG00000090104	RGS1	protein_coding	2433	1.03301	75.5365	1_192544795_A_G	-63	1.70511e-07	-0.562943	0.000999001	0.000131016
	ENSG00000100300	TSPO	protein_coding	4302	0.991521	166.747	22_43549739_T_A	0	4.16297e-08	0.162626	0.000999001	0.000136508
	ENSG00000165801	ARHGEF40	protein_coding	4970	1.0975	228.898	14_21539684_C_T	0	6.03159e-08	-0.345169	0.000999001	0.000142053
	ENSG00000133574	GIMAP4	protein_coding	4240	1.08494	194.209	7_150207454_A_G	-56912	2.53991e-07	-0.416857	0.000999001	0.000170465
	ENSG00000196502	SULT1A1	protein_coding	2742	1.09633	70.1513	16_28604686_A_G	11832	1.8349e-07	-0.369583	0.001998	0.000172589
	ENSG00000050820	BCAR1	protein_coding	3786	1.09712	83.6128	16_75508720_C_G	-206769	1.19718e-07	0.42012	0.000999001	0.000176653
	ENSG00000140650	PMM2	protein_coding	5477	1.03542	249.693	16_8940422_G_T	0	8.05104e-08	0.278734	0.000999001	0.000180644
	ENSG00000175344	CHRNA7	protein_coding	3408	0.986228	134.865	15_32450712_G_A	0	9.38536e-08	-0.700855	0.001998	0.000181253
	ENSG00000172270	BSG	protein_coding	3107	1.06949	253.571	19_577247_CCT_C	0	1.45163e-07	-0.17694	0.000999001	0.00018528
	ENSG00000230581	ACTG1P14	processed_pseudogene	4710	1.09264	140.978	9_6826148_T_G	-8309	7.54136e-08	0.434748	0.000999001	0.000190654
	ENSG00000188451	SRP72P2	processed_pseudogene	4172	0.978006	92.9042	6_158649353_G_A	9016	8.04086e-08	-0.401823	0.000999001	0.000194141
	ENSG00000135124	P2RX4	protein_coding	3028	0.995017	92.9288	12_121648870_C_G	0	1.82726e-07	0.164861	0.000999001	0.000209682
	ENSG00000204632	HLA-G	protein_coding	6973	1.04089	59.3282	6_30428436_A_C	629534	4.26066e-08	0.544333	0.000999001	0.000219826
	ENSG00000218510	LINC00339	lincRNA	3593	0.979728	170.461	1_22355631_C_T	0	9.4205e-08	0.639663	0.000999001	0.000226049
	ENSG00000170776	AKAP13	protein_coding	4590	1.06925	111.864	15_86147848_C_T	0	1.76493e-07	-0.209386	0.000999001	0.000228084
	ENSG00000106066	CPVL	protein_coding	4017	1.04312	148.375	7_29184889_G_GA	0	4.36714e-08	0.360712	0.000999001	0.000234342
	ENSG00000231770	TMEM44-AS1	antisense	4901	1.16813	196.681	3_194306240_T_C	0	1.25859e-07	0.526755	0.000999001	0.000238517
	ENSG00000073060	SCARB1	protein_coding	4418	1.04021	220.02	12_125259562_GGTGA_G	1837	1.2216e-07	-0.380395	0.000999001	0.000244779
	ENSG00000149089	APIP	protein_coding	4156	1.06301	207.179	11_34891010_A_G	0	2.45657e-07	-0.258782	0.000999001	0.000250835
	ENSG00000125445	MRPS7	protein_coding	3002	1.05824	108.186	17_73229564_C_T	-28192	1.52177e-07	0.311211	0.000999001	0.000252047
	ENSG00000090316	MAEA	protein_coding	3277	1.08308	104.935	4_1326743_G_C	0	2.16789e-07	-0.211717	0.000999001	0.000256698
	ENSG00000253958	CLDN23	protein_coding	3198	1.06354	129.411	8_8544070_G_C	-15379	2.60241e-07	-0.461478	0.000999001	0.000258982
	ENSG00000167770	OTUB1	protein_coding	2162	1.0007	69.438	11_63704817_T_C	-48509	3.93979e-07	0.230184	0.000999001	0.000259521
	ENSG00000104998	IL27RA	protein_coding	3986	0.99537	240.23	19_14145183_C_T	0	1.3519e-07	0.396512	0.000999001	0.000284095
	ENSG00000164934	DCAF13	protein_coding	3583	1.02591	86.9157	8_104385888_C_G	-41055	9.94466e-08	0.299811	0.000999001	0.000293407
	ENSG00000268895	A1BG-AS1	antisense	2590	0.994293	62.5258	19_58864867_A_G	0	3.48668e-07	0.37968	0.000999001	0.000308616
	ENSG00000198771	RCSD1	protein_coding	3308	1.07447	132.012	1_167601020_T_C	0	1.43153e-07	-0.446594	0.000999001	0.000313082
	ENSG00000189223	PAX8-AS1	processed_transcript	3281	1.10989	81.468	2_113995934_G_A	0	2.48254e-07	-0.837714	0.000999001	0.000315246
	ENSG00000242498	ARPIN	protein_coding	4276	1.10795	117.95	15_90454757_G_C	0	1.97175e-07	0.42035	0.000999001	0.000340905
	ENSG00000100109	TFIP11	protein_coding	4166	1.04392	274.804	22_26904541_G_A	0	1.16717e-07	-0.305697	0.000999001	0.000345192
	ENSG00000103423	DNAJA3	protein_coding	3883	1.08829	159.535	16_4478851_G_A	0	2.47387e-07	0.641572	0.000999001	0.000347871
	ENSG00000250802	ZBED3-AS1	antisense	4600	1.06992	197.78	5_76415279_C_G	0	2.13719e-07	0.694419	0.000999001	0.000360263
	ENSG00000267120	AD000671.6	protein_coding	3481	1.04624	124.999	19_36208449_C_T	21705	1.69918e-07	-0.474033	0.000999001	0.000361574
	ENSG00000022556	NLRP2	protein_coding	4918	1.02874	334.814	19_55471936_ATTG_A	0	1.0954e-07	0.717167	0.001998	0.00036781
	ENSG00000130775	THEMIS2	protein_coding	1615	1.02998	63.9725	1_28209305_A_G	0	1.25926e-06	-0.168906	0.001998	0.000369791
	ENSG00000152760	TCTEX1D1	protein_coding	3777	1.01741	133.686	1_67197944_G_A	-20199	3.21943e-07	-0.635825	0.001998	0.000385496
	ENSG00000134202	GSTM3	protein_coding	2583	1.01434	119.249	1_110270093_A_C	6462	1.97047e-07	0.658198	0.000999001	0.000394544
	ENSG00000115112	TFCP2L1	protein_coding	2826	0.987003	147.057	2_121896342_C_T	77822	3.46e-07	0.477894	0.001998	0.000409933
	ENSG00000105928	DFNA5	protein_coding	4761	1.046	191.758	7_24817275_T_TGA	-19543	2.23475e-07	0.277188	0.000999001	0.000437658
	ENSG00000122642	FKBP9	protein_coding	3674	1.07457	74.2191	7_33263686_G_A	217143	2.55406e-07	-0.404594	0.000999001	0.000447925
	ENSG00000243753	HLA-L	transcribed_unprocessed_pseudogene	10233	1.00102	133.255	6_31237776_C_T	976985	1.1498e-07	0.531419	0.000999001	0.000448264
	ENSG00000114735	HEMK1	protein_coding	1803	0.977072	18.768	3_51363490_TAA_TA	729891	7.66595e-07	0.400652	0.001998	0.000451486
	ENSG00000133265	HSPBP1	protein_coding	5000	1.04422	336.62	19_55776823_G_A	0	1.60624e-07	0.419157	0.000999001	0.000465534
	ENSG00000114554	PLXNA1	protein_coding	3906	1.06827	154.069	3_126644974_G_C	-62464	3.67143e-07	0.221212	0.000999001	0.000487623
	ENSG00000257594	GALNT4	protein_coding	2289	1.1027	73.1663	12_89939335_G_A	-20752	7.41124e-07	0.252961	0.001998	0.000490721
	ENSG00000198363	ASPH	protein_coding	4141	1.02067	115.002	8_62521479_G_T	0	4.05903e-07	0.291873	0.000999001	0.000495143
	ENSG00000136250	AOAH	protein_coding	3983	1.04536	138.916	7_36777997_C_A	-13843	3.34135e-07	-0.483841	0.000999001	0.000501881
	ENSG00000196531	NACA	protein_coding	1975	1.04061	62.8663	12_57052110_GT_G	54102	7.8666e-07	0.10434	0.000999001	0.0005115
	ENSG00000072682	P4HA2	protein_coding	2744	1.13931	62.8437	5_131686146_G_A	-55138	1.37244e-06	0.388339	0.000999001	0.000514799
	ENSG00000160075	SSU72	protein_coding	3470	1.03731	138.416	1_1456068_G_A	20986	3.35962e-07	-0.229736	0.000999001	0.000536584
	ENSG00000220785	MTMR9LP	transcribed_unprocessed_pseudogene	2258	1.0671	47.5129	1_32533301_A_G	163959	1.36515e-06	0.392212	0.000999001	0.000539874
	ENSG00000131778	CHD1L	protein_coding	1917	1.04629	46.6153	1_146774023_CAA_C	6576	8.90544e-07	0.353629	0.000999001	0.000545404
	ENSG00000101220	C20orf27	protein_coding	4024	1.07859	208.057	20_3746070_A_T	0	5.20498e-07	0.286552	0.000999001	0.000545786
	ENSG00000119487	MAPKAP1	protein_coding	3972	1.13323	110.05	9_128250651_C_T	0	7.72368e-07	0.32977	0.000999001	0.000584879
	ENSG00000234665	RP11-262H14.3	lincRNA	2	1.00001	1.1084	9_66808405_G_C	-254494	0.000752895	0.653788	0.001998	0.000597079
	ENSG00000234147	RP3-460G2.2	lincRNA	2861	1.01793	39.9405	6_141062796_G_C	104300	9.88823e-07	1.08156	0.002997	0.00061075
	ENSG00000079277	MKNK1	protein_coding	3262	1.0516	64.8363	1_47035990_G_A	0	8.19772e-07	-0.196009	0.000999001	0.000635767
	ENSG00000170291	ELP5	protein_coding	3648	1.04183	156.676	17_7187123_T_C	23864	3.31953e-07	-0.241663	0.001998	0.00065244
	ENSG00000001561	ENPP4	protein_coding	3374	1.01098	116.28	6_46052093_G_A	-45638	5.7927e-07	-0.31591	0.001998	0.00066897
	ENSG00000054282	SDCCAG8	protein_coding	3605	1.08656	168.187	1_242620013_G_A	-799324	5.00502e-07	0.237358	0.000999001	0.000671463
	ENSG00000160226	C21orf2	protein_coding	4026	0.994988	170.902	21_45634148_C_T	114680	5.1024e-07	0.357273	0.000999001	0.00067543
	ENSG00000011426	ANLN	protein_coding	3628	1.06078	132.035	7_37435969_T_C	942569	5.1892e-07	-0.517621	0.000999001	0.000689951
	ENSG00000070770	CSNK2A2	protein_coding	4280	1.03643	164.625	16_58197178_A_G	0	4.76542e-07	-0.327741	0.001998	0.000695683
	ENSG00000025708	TYMP	protein_coding	2561	1.08013	97.6219	22_50966634_G_T	0	1.18864e-06	0.318091	0.001998	0.000698102
	ENSG00000095917	TPSD1	protein_coding	4186	1.01269	164.082	16_1306971_G_A	0	4.80871e-07	-0.818318	0.000999001	0.000702612
	ENSG00000110660	SLC35F2	protein_coding	3761	1.1181	87.1515	11_107820838_G_A	-21819	8.50566e-07	0.68545	0.002997	0.000704729
	ENSG00000178252	WDR6	protein_coding	1040	0.965912	22.1875	3_48719638_T_C	-324858	3.40213e-06	-0.465452	0.000999001	0.000716796
	ENSG00000123416	TUBA1B	protein_coding	2265	1.02676	66.749	12_49628697_T_C	-103517	1.19037e-06	0.251645	0.001998	0.000728253
	ENSG00000136485	DCAF7	protein_coding	2144	1.0362	73.1809	17_61976093_T_C	304465	2.40364e-06	0.199116	0.000999001	0.000747979
	ENSG00000006282	SPATA20	protein_coding	3212	0.979012	181.257	17_48624523_A_C	0	3.92082e-07	-0.523778	0.000999001	0.000774571
	ENSG00000130414	NDUFA10	protein_coding	4946	1.07852	217.152	2_240875614_T_A	0	4.25932e-07	-0.23314	0.000999001	0.000775511
	ENSG00000108384	RAD51C	protein_coding	2023	1.08009	65.4007	17_56389732_T_C	-380203	2.10522e-06	-0.544701	0.000999001	0.000776947
	ENSG00000146859	TMEM140	protein_coding	3561	1.12029	80.5448	7_134845487_T_TA	0	8.98762e-07	0.271973	0.000999001	0.00078082
	ENSG00000185485	SDHAP1	transcribed_unprocessed_pseudogene	4511	1.10512	150.293	3_195779706_A_G	-62517	5.82523e-07	-0.32444	0.000999001	0.000792752
	ENSG00000187824	TMEM220	protein_coding	3885	0.983173	293.716	17_10634494_G_GT	-861	4.76964e-07	0.794862	0.001998	0.000793384
	ENSG00000173369	C1QB	protein_coding	3408	1.11458	137.004	1_22977222_A_G	-2034	8.1576e-07	0.512834	0.000999001	0.000822936
	ENSG00000171051	FPR1	protein_coding	5151	1.04312	390.769	19_52255989_A_C	0	6.57139e-07	0.685407	0.000999001	0.000837817
	ENSG00000145979	TBC1D7	protein_coding	3805	1.09083	133.317	6_13284204_C_T	0	7.00131e-07	-0.301018	0.002997	0.000842933
	ENSG00000135535	CD164	protein_coding	2920	1.03786	67.473	6_109571838_G_A	115880	7.21238e-07	-0.163362	0.000999001	0.00085166
	ENSG00000130812	ANGPTL6	protein_coding	3456	1.05108	111.629	19_10218332_A_G	-4860	8.7005e-07	0.484138	0.001998	0.000854179
	ENSG00000142197	DOPEY2	protein_coding	4872	1.10572	141.702	21_37571593_A_G	0	9.4377e-07	0.39954	0.000999001	0.000870856
	ENSG00000167608	TMC4	protein_coding	5580	1.01334	325.32	19_54677529_TTTGA_T	-585	2.41326e-07	0.574424	0.002997	0.000870891
	ENSG00000180113	TDRD6	protein_coding	3770	1.01451	118.153	6_46726441_G_C	54385	6.981e-07	0.407432	0.001998	0.000894898
	ENSG00000143891	GALM	protein_coding	3248	1.0352	111.838	2_38899228_A_T	0	1.52613e-06	-0.348734	0.001998	0.000895936
	ENSG00000205571	SMN2	protein_coding	1124	0.967061	19.9944	5_68502170_A_G	-843270	3.83551e-06	0.78616	0.002997	0.000915225
	ENSG00000136169	SETDB2	protein_coding	2903	1.02394	72.9697	13_50063325_C_T	0	7.89948e-07	0.219271	0.001998	0.000934306
	ENSG00000183665	TRMT12	protein_coding	3501	0.997153	158.706	8_125494861_G_A	20470	5.50247e-07	0.384041	0.001998	0.000936563
	ENSG00000114115	RBP1	protein_coding	2900	1.08259	81.56	3_139246727_C_T	0	2.32823e-06	-0.427559	0.001998	0.000947875
	ENSG00000183023	SLC8A1	protein_coding	4890	1.02715	112.129	2_40638159_A_G	0	8.12665e-07	0.421565	0.001998	0.000954889
	ENSG00000071073	MGAT4A	protein_coding	2805	1.04365	51.0871	2_99279354_A_G	0	1.3848e-06	0.262952	0.000999001	0.000986999
	ENSG00000214078	CPNE1	protein_coding	1669	1.01351	44.6324	20_34190970_C_T	22984	5.24808e-06	-0.316259	0.001998	0.000999322
	ENSG00000131401	NAPSB	transcribed_unprocessed_pseudogene	3278	1.12901	153.066	19_50845704_G_A	0	6.18047e-07	-0.785474	0.000999001	0.00101441
	ENSG00000274877	RP11-65I12.1	antisense	3248	1.07598	87.7073	2_113978940_C_G	-16233	1.2482e-06	-0.577809	0.000999001	0.00102756
