# Supplementary material for: History of tuberculosis disease is associated with genetic regulatory variation in Peruvians
Source: PLoS Genet. 2024 Jun 13;20(6):e1011313. doi: 10.1371/journal.pgen.1011313 (PMC11208071; doi:10.1371/journal.pgen.1011313)
Supplement: S5 Table — (XLSX) [file pgen.1011313.s006.xlsx]

## Sheet: Supplementary Table 5
	S5 Table: (A) TB-eQTL interactions in DCs at 10% FDR (B) TB-eQTL interactions in MPs at 10% FDR
	A:
	GENE_NAME	GENE_ID	GENE_TYPE	sid	dist	qvalue	Interac_Pvalue	Interac_Beta	Interac_StdErr	perm_pval
	FAH	ENSG00000103876	protein_coding	15_80252139_AAAG_A	-192691	0.0298362	0.000951707	-0.755355	0.221209	0.001998
	RP3-340B19.2	ENSG00000219023	processed_pseudogene	6_36518344_T_C	994303	0.0127977	0.000204109	1.14613	0.296257	0.003996
	RP11-667K14.4	ENSG00000262533	antisense	17_2293420_A_G	-346701	0.0778201	0.00620571	1.38666	0.495019	0.00699301
	NSF	ENSG00000073969	protein_coding	17_44853924_G_A	19094	0.0542668	0.00262921	0.376372	0.121713	0.018981
	RP4-706A16.3	ENSG00000226084	processed_pseudogene	1_77255032_T_G	-339768	0.0542668	0.00346197	1.02436	0.341325	0.0969031
	B:
	GENE_NAME	GENE_ID	GENE_TYPE	sid	dist	qvalue	Interac_Pvalue	Interac_Beta	Interac_StdErr	perm_pval
	KDM6B	ENSG00000132510	protein_coding	17_7304891_C_G	-438332	0.0305901	0.000318647	1.12567	0.299631	0.0979021
