# Supplementary material for: History of tuberculosis disease is associated with genetic regulatory variation in Peruvians
Source: PLoS Genet. 2024 Jun 13;20(6):e1011313. doi: 10.1371/journal.pgen.1011313 (PMC11208071; doi:10.1371/journal.pgen.1011313)
Supplement: S6 Table — (XLSX) [file pgen.1011313.s007.xlsx]

## Sheet: Supplementary Table 6
	S5 Table: Differential expression of TB-eQTL interaction genes in Mtb-infected DCs (public data set Pacis et al [1] ).
	gene​	baseMean​	log2FoldChange​	lfcSE​	stat​	pvalue​	padj​
	ZNF10​	94.3​	-0.69​	0.12​	-5.71​	1.11E-08​	4.48E-08​
	FAH​	187.5​	-1.00​	0.19​	-5.17​	2.39E-07​	8.05E-07​
	NRDE2​	619.5​	0.47​	0.14​	3.39​	7.04E-04​	1.39E-03​
	NSF​	2974.4​	0.19​	0.10​	1.93​	5.34E-02​	7.54E-02​
	RP4-576H24.4​	18.5​	0.75​	0.42​	1.77​	7.60E-02​	1.04E-01​
	LIMS3​	170.7​	-0.64​	0.56​	-1.45​	1.48E-01​	1.91E-01​
	Reference
	1. Pacis A, Mailhot-Leonard F, Tailleux L, Randolph HE, Yotova V, Dumaine A, et al. Gene activation precedes DNA demethylation in response to infection in human dendritic cells. Proc Natl Acad Sci U S A. 2019;116(14):6938-43. Epub 2019/03/20. doi: 10.1073/pnas.1814700116. PubMed PMID: 30886108; PubMed Central PMCID: PMCPMC6452747.
