# Supplementary material for: History of tuberculosis disease is associated with genetic regulatory variation in Peruvians
Source: PLoS Genet. 2024 Jun 13;20(6):e1011313. doi: 10.1371/journal.pgen.1011313 (PMC11208071; doi:10.1371/journal.pgen.1011313)
Supplement: S7 Table — (XLSX) [file pgen.1011313.s008.xlsx]

## Sheet: Supplementary Table 7
	S7 Table: Significant cell type-specific eQTL interactions
	GENE_NAME	GENE_ID	GENE_TYPE	sid	dist	qvalue	Interac_Pvalue	Interac_Beta	Interac_StdErr
	GSDMA	ENSG00000167914	protein_coding	17_38134889_T_C	870	1.12981e-16	5.69026e-19	-1.1786	0.119475
	CD1A	ENSG00000158477	protein_coding	1_158224282_A_G	0	5.72681e-13	5.76856e-15	2.17319	0.257114
	FAIM2	ENSG00000135472	protein_coding	12_50297670_T_C	0	2.18685e-11	3.30419e-13	-1.7992	0.230673
	TBC1D8	ENSG00000204634	protein_coding	2_101718303_G_A	0	3.03388e-07	6.11199e-09	-1.25631	0.206802
	TDRD3	ENSG00000083544	protein_coding	13_60968740_C_G	-1852	4.14674e-06	1.14465e-07	1.3637	0.247934
	ADAM12	ENSG00000148848	protein_coding	10_127738918_G_A	0	4.14674e-06	1.25383e-07	0.760736	0.138776
	UTS2	ENSG00000049247	protein_coding	1_7980364_CT_C	-66792	4.14674e-06	1.46194e-07	1.11341	0.204277
	KCNMA1	ENSG00000156113	protein_coding	10_79300762_C_CA	0	4.26256e-06	1.71746e-07	-0.954157	0.176124
	DHRS2	ENSG00000100867	protein_coding	14_24092124_G_A	-7201	4.91976e-06	2.23004e-07	1.49328	0.2784
	SLIT3	ENSG00000184347	protein_coding	5_168281146_G_A	0	9.95973e-06	5.05055e-07	0.613619	0.118159
	CTSH	ENSG00000103811	protein_coding	15_79230737_G_T	0	9.95973e-06	5.51779e-07	-0.730887	0.141249
	PKIB	ENSG00000135549	protein_coding	6_123010705_G_A	0	3.40279e-05	2.05656e-06	1.16711	0.238653
	ABCC4	ENSG00000125257	protein_coding	13_95888671_T_C	0	0.000338023	2.21317e-05	0.505439	0.116338
	FTL	ENSG00000087086	protein_coding	19_48513045_AT_A	-955513	0.00062851	4.43165e-05	0.336346	0.080556
	GSTM1	ENSG00000134184	protein_coding	1_110232983_A_G	0	0.000855658	6.46422e-05	-0.741152	0.181607
	VNN2	ENSG00000112303	protein_coding	6_133037861_G_T	27149	0.00111404	8.97727e-05	-0.997751	0.249578
	DFNA5	ENSG00000105928	protein_coding	7_24807112_G_GA	-9380	0.00184425	0.000157905	-0.590402	0.153299
	CXCL10	ENSG00000169245	protein_coding	4_77456049_T_TC	-511399	0.00192423	0.000174443	-1.79794	0.470043
	NHSL1	ENSG00000135540	protein_coding	6_139185549_C_A	-171841	0.00870139	0.00083266	0.610269	0.179862
	CTD-2516F10.2	ENSG00000251364	antisense	11_7489819_A_C	0	0.0433372	0.00436532	-0.628429	0.217964
	HIST1H2BJ	ENSG00000124635	protein_coding	6_26303319_T_C	790358	0.0462066	0.00488706	0.572194	0.201057
	DYSF	ENSG00000135636	protein_coding	2_71836892_T_C	0	0.0480792	0.00563384	0.572393	0.204536
	SSC4D	ENSG00000146700	protein_coding	7_76016222_C_A	2430	0.0480792	0.00580208	-0.58203	0.208717
	CH507-9B2.3	ENSG00000280071	protein_coding	21_45564060_A_G	0	0.0480792	0.00593034	-0.478539	0.17206
	HLA-L	ENSG00000243753	transcribed_unprocessed_pseudogene	6_31238522_C_T	977731	0.0609979	0.00798755	0.751716	0.280558
	NINL	ENSG00000101004	protein_coding	20_25660906_G_T	-94753	0.0812353	0.0110467	0.43936	0.171291
	FAM175B	ENSG00000165660	protein_coding	10_125722377_C_A	-767978	0.0892478	0.0125858	-0.294911	0.117126
	RBM11	ENSG00000185272	protein_coding	21_15626901_A_AAT	26208	0.0996481	0.0150279	-0.666115	0.271575
	PDGFB	ENSG00000100311	protein_coding	22_39680187_A_G	-39431	0.0996481	0.0154702	0.246891	0.101102
	RP4-794H19.1	ENSG00000232453	lincRNA	1_58464061_CTT_C	884478	0.0996481	0.0155581	0.401829	0.16469
